# Supplementary material for: Using Electronic Patient Records to Discover Disease Correlations and Stratify Patient Cohorts
Source: PLoS Comput Biol. 2011 Aug 25;7(8):e1002141. doi: 10.1371/journal.pcbi.1002141 (PMC3161904; doi:10.1371/journal.pcbi.1002141)
Supplement: Dataset S1 — Comorbidity candidate lists. The complete list of 802 candidate comorbidity pairs resulting from sorting disease pairs on p-value, truncating based on comorbidity score (ln2(ratio)) and imposing a Benjamini Hochberg false discovery rate (FDR) of 1%. Also the list containing the 93 surprising co-morbidities flagged in manual curation by a medical doctor. Finally a table showing how the members of the 26 clusters in figure 3 are associated with the ICD10 code that is most distinguishing for that cluster. Mined contains those patients where the association comes only from mining, and assigned contains those patients where association comes from assignment only or from both assignment and mining. Cluster 54 contains 13 patients that are in fact not associated to F10 at all. (XLS) [file pcbi.1002141.s003.xls]

## Sheet: Ranked comorbidity pairs
Supplementary Table 1 - The complete list of 802 candidate comorbidity pairs resulting from sorting on p-value, and truncating based on comorbidity score (ln2(ratio)) and a Benjamini Hochberg false discovery rate (FDR) of 1%.
ICD1	ICD1 - term	ICD2	ICD2 - term	#pt. ICD1	#pt. ICD2	#Overlaps	ln2(ratio)	p-val	q-val (FDR)
F11	PSYKISKE LIDELSER OG ADFÆRDSFORSTYRR SOM FØLGE AF OPIOIDBRU	K77	LEVERLIDELSE VED SYGDOM KLASSIFICERET ANDETSTEDS	350	293	140	2.1319	1.10175e-67	1.31515e-63
F11	PSYKISKE LIDELSER OG ADFÆRDSFORSTYRR SOM FØLGE AF OPIOIDBRU	F14	KOKAINBETINGEDE PSYKISKE LIDELSER OG ADFÆRDSFORSTYRRELSER	350	201	116	2.38603	1.02889e-66	1.0607e-62
F06	PSYKISKE LIDELSER HJERNEORGANISK BETINGET, ANDRE	F07	PERSONLIGHEDS- OG ADFÆRDSFORSTYRRELSER HJERNEORG BETINGET	222	183	92	2.80057	2.67115e-65	2.42327e-61
F19	PSYKISKE LIDELSER EFTER FLERE ELLER ANDRE PSYKOAKT STOFFER	K77	LEVERLIDELSE VED SYGDOM KLASSIFICERET ANDETSTEDS	441	293	149	1.89703	5.58421e-61	4.0855e-57
F11	PSYKISKE LIDELSER OG ADFÆRDSFORSTYRR SOM FØLGE AF OPIOIDBRU	F19	PSYKISKE LIDELSER EFTER FLERE ELLER ANDRE PSYKOAKT STOFFER	350	441	163	1.77515	2.59077e-60	1.78057e-56
J00	FORKØLELSE, SNUE	R05	HOSTE	578	852	314	1.06384	1.69e-59	1.06361e-55
F07	PERSONLIGHEDS- OG ADFÆRDSFORSTYRRELSER HJERNEORG BETINGET	R41	SYMPT OG ABNORME FUND VEDR ERKENDELSESEVNE, ANDRE	183	254	91	2.60439	1.14508e-57	6.49262e-54
F06	PSYKISKE LIDELSER HJERNEORGANISK BETINGET, ANDRE	R41	SYMPT OG ABNORME FUND VEDR ERKENDELSESEVNE, ANDRE	222	254	98	2.44832	2.33279e-56	1.20245e-52
B18	KRONISK VIRAL LEVERBETÆNDELSE	K77	LEVERLIDELSE VED SYGDOM KLASSIFICERET ANDETSTEDS	58	293	55	3.18317	2.94277e-56	1.48316e-52
L29	KLØE	L30	DERMATIT, ANDRE FORMER	618	398	203	1.42904	6.78e-56	3.34451e-52
R05	HOSTE	R53	UTILPASHED OG TRÆTHED	852	564	299	1.02859	7.67e-53	3.34326e-49
J10	INFLUENZA FORÅRSAGET AF ANDEN IDENTIFICERET TYPE INFL.VIRUS	R53	UTILPASHED OG TRÆTHED	756	564	278	1.09511	8.84e-53	3.78139e-49
J00	FORKØLELSE, SNUE	J10	INFLUENZA FORÅRSAGET AF ANDEN IDENTIFICERET TYPE INFL.VIRUS	578	756	280	1.07031	3.52e-51	1.42599e-47
F40	FOBISKE ANGSTTILSTANDE	F41	ANGSTTILSTANDE, ANDRE	394	610	190	1.36697	6.52e-48	2.50635e-44
R05	HOSTE	R12	HALSBRAND	852	517	271	1.01187	1.1e-45	4.03306e-42
H53	SYNSFORSTYRRELSER	R07	SMERTER I HALS OG BRYST	453	493	176	1.36157	9.91e-43	3.12027e-39
F11	PSYKISKE LIDELSER OG ADFÆRDSFORSTYRR SOM FØLGE AF OPIOIDBRU	F13	SEDATIVA-HYPNOTIKABETINGEDE PSYKISKE FORSTYRRELSER	350	291	114	1.84741	1.36342e-42	4.23596e-39
J00	FORKØLELSE, SNUE	R53	UTILPASHED OG TRÆTHED	578	564	220	1.14281	7.53e-42	2.21752e-38
F11	PSYKISKE LIDELSER OG ADFÆRDSFORSTYRR SOM FØLGE AF OPIOIDBRU	F12	CANABISBETINGEDE PSYKISKE LIDELSER OG ADFÆRDSFORSTYRRELSER	350	665	176	1.30281	3.5e-41	9.80372e-38
F14	KOKAINBETINGEDE PSYKISKE LIDELSER OG ADFÆRDSFORSTYRRELSER	F15	STIMULANTIABETINGEDE PSYKISKE LIDELSER OG ADFÆRDSFORSTYRR	201	123	57	2.76804	4.29387e-39	1.15935e-35
F14	KOKAINBETINGEDE PSYKISKE LIDELSER OG ADFÆRDSFORSTYRRELSER	F19	PSYKISKE LIDELSER EFTER FLERE ELLER ANDRE PSYKOAKT STOFFER	201	441	99	1.83946	1.83177e-37	4.66795e-34
B17	LEVERBETÆNDELSE, ANDEN AKUT VIRAL	K77	LEVERLIDELSE VED SYGDOM KLASSIFICERET ANDETSTEDS	77	293	51	2.72638	1.24982e-36	3.08109e-33
F12	CANABISBETINGEDE PSYKISKE LIDELSER OG ADFÆRDSFORSTYRRELSER	F14	KOKAINBETINGEDE PSYKISKE LIDELSER OG ADFÆRDSFORSTYRRELSER	665	201	119	1.52742	2.7689e-36	6.68074e-33
J42	KRONISK BRONKIT UDEN SPECIFIKATION	J45	ASTMA	129	297	65	2.38387	5.17305e-36	1.235e-32
R12	HALSBRAND	R53	UTILPASHED OG TRÆTHED	517	564	193	1.11403	2.7e-34	6.00316e-31
J45	ASTMA	R05	HOSTE	297	852	164	1.08253	1.11e-29	2.18597e-26
F18	SNIFFERSTOFBETINGEDE PSYKISKE LIDELSER OG ADFÆRDSFORSTYRR	R41	SYMPT OG ABNORME FUND VEDR ERKENDELSESEVNE, ANDRE	76	254	43	2.67965	1.82459e-29	3.5369e-26
F10	PSYKISKE LIDELSER OG ADFÆRDSFORSTYRRELSER ALKOHOLBETINGEDE	G62	POLYNEUROPATIER, ANDRE	1149	98	87	1.32088	2.81e-29	5.39468e-26
F12	CANABISBETINGEDE PSYKISKE LIDELSER OG ADFÆRDSFORSTYRRELSER	F15	STIMULANTIABETINGEDE PSYKISKE LIDELSER OG ADFÆRDSFORSTYRR	665	123	81	1.66481	3.28419e-29	6.20714e-26
B18	KRONISK VIRAL LEVERBETÆNDELSE	F19	PSYKISKE LIDELSER EFTER FLERE ELLER ANDRE PSYKOAKT STOFFER	58	441	45	2.39025	4.2456e-29	7.95791e-26
F01	DEMENS VASKULÆR	F06	PSYKISKE LIDELSER HJERNEORGANISK BETINGET, ANDRE	67	222	38	2.82048	2.09474e-28	3.80072e-25
J42	KRONISK BRONKIT UDEN SPECIFIKATION	R05	HOSTE	129	852	92	1.43454	3.12e-28	5.61782e-25
F19	PSYKISKE LIDELSER EFTER FLERE ELLER ANDRE PSYKOAKT STOFFER	Z04	UNDERSØGELSE OG OBSERVATION AF ANDRE ÅRSAGER	441	469	145	1.19285	1.55e-27	2.71006e-24
F14	KOKAINBETINGEDE PSYKISKE LIDELSER OG ADFÆRDSFORSTYRRELSER	K77	LEVERLIDELSE VED SYGDOM KLASSIFICERET ANDETSTEDS	201	293	70	1.90939	9.67835e-27	1.65042e-23
M11	GIGT FORÅRSAGET AF KRYSTALLER, ANDRE FORMER	M19	SLIDGIGT, ANDRE FORMER	109	165	40	2.66455	5.40113e-26	8.81282e-23
E10	SUKKERSYGE, INSULINKRÆVENDE	E16	FORSTYRRELSER I BUGSPYTKIRTLENS INDRE SEKRETION, ANDRE	52	32	18	3.65742	5.75915e-26	9.32986e-23
K25	MAVESÅR	R12	HALSBRAND	283	517	114	1.3386	6.02e-26	9.67888e-23
B18	KRONISK VIRAL LEVERBETÆNDELSE	F11	PSYKISKE LIDELSER OG ADFÆRDSFORSTYRR SOM FØLGE AF OPIOIDBRU	58	350	39	2.47991	2.27943e-25	3.49309e-22
R07	SMERTER I HALS OG BRYST	R30	SMERTER VED VANDLADNING	493	115	64	1.83393	4.93569e-25	7.41337e-22
E10	SUKKERSYGE, INSULINKRÆVENDE	E14	SUKKERSYGE UDEN SPECIFIKATION	52	113	25	3.22224	3.63182e-24	5.11615e-21
R05	HOSTE	R50	FEBER AF UKENDT ÅRSAG	852	131	88	1.34956	4.73e-24	6.62109e-21
E11	SUKKERSYGE, IKKE INSULINKRÆVENDE	E14	SUKKERSYGE UDEN SPECIFIKATION	94	113	31	2.91983	6.96834e-24	9.57834e-21
F01	DEMENS VASKULÆR	F07	PERSONLIGHEDS- OG ADFÆRDSFORSTYRRELSER HJERNEORG BETINGET	67	183	32	2.80355	1.22517e-23	1.66389e-20
F22	PARANOIDE PSYKOSER	Z04	UNDERSØGELSE OG OBSERVATION AF ANDRE ÅRSAGER	561	469	161	1.00049	2.42e-23	3.13529e-20
B34	VIRUSSYGDOM UDEN SPECIFIKATION LOKALISATION	R05	HOSTE	83	852	64	1.53089	6.2165e-23	7.83282e-20
L30	DERMATIT, ANDRE FORMER	R46	SYMPT OG ABNORME FUND VEDRØRENDE UDSEENDE OG OPFØRSEL	398	624	153	1.00964	1.21e-22	1.49796e-19
F06	PSYKISKE LIDELSER HJERNEORGANISK BETINGET, ANDRE	I69	FØLGER EFTER KARSYGDOM I HJERNE	222	39	26	2.89428	3.25403e-22	3.94661e-19
F20	SKIZOFRENI	G24	DYSTONI	1414	105	92	1.0116	4.72e-22	5.66068e-19
K77	LEVERLIDELSE VED SYGDOM KLASSIFICERET ANDETSTEDS	R12	HALSBRAND	293	517	110	1.23851	5.59e-22	6.60021e-19
E66	FEDME, OVERVÆGT	R53	UTILPASHED OG TRÆTHED	388	564	139	1.05216	1.23e-21	1.42215e-18
E66	FEDME, OVERVÆGT	R12	HALSBRAND	388	517	131	1.09086	2.14e-21	2.43827e-18
J00	FORKØLELSE, SNUE	L30	DERMATIT, ANDRE FORMER	578	398	143	1.02176	2.68e-21	3.03878e-18
F12	CANABISBETINGEDE PSYKISKE LIDELSER OG ADFÆRDSFORSTYRRELSER	K77	LEVERLIDELSE VED SYGDOM KLASSIFICERET ANDETSTEDS	665	293	126	1.07643	7.59e-21	8.44059e-18
L30	DERMATIT, ANDRE FORMER	R60	ØDEM IKKE KLASSIFICERET ANDETSTEDS	398	178	67	1.59349	1.08094e-19	1.13499e-16
B34	VIRUSSYGDOM UDEN SPECIFIKATION LOKALISATION	R53	UTILPASHED OG TRÆTHED	83	564	50	1.74372	4.33102e-19	4.42468e-16
F01	DEMENS VASKULÆR	R41	SYMPT OG ABNORME FUND VEDR ERKENDELSESEVNE, ANDRE	67	254	32	2.41851	4.66524e-19	4.74475e-16
L29	KLØE	R60	ØDEM IKKE KLASSIFICERET ANDETSTEDS	618	178	84	1.30355	4.85e-19	4.88859e-16
L30	DERMATIT, ANDRE FORMER	R12	HALSBRAND	398	517	128	1.02157	9.26e-19	9.13184e-16
J45	ASTMA	R53	UTILPASHED OG TRÆTHED	297	564	111	1.10929	1.02e-18	1.00269e-15
J10	INFLUENZA FORÅRSAGET AF ANDEN IDENTIFICERET TYPE INFL.VIRUS	R50	FEBER AF UKENDT ÅRSAG	756	131	76	1.30784	1.14e-18	1.1055e-15
K77	LEVERLIDELSE VED SYGDOM KLASSIFICERET ANDETSTEDS	R53	UTILPASHED OG TRÆTHED	293	564	109	1.10248	3.41e-18	3.25051e-15
L29	KLØE	L50	NÆLDEFEBER	618	65	44	1.76832	3.46557e-18	3.28868e-15
K77	LEVERLIDELSE VED SYGDOM KLASSIFICERET ANDETSTEDS	R46	SYMPT OG ABNORME FUND VEDRØRENDE UDSEENDE OG OPFØRSEL	293	624	116	1.04835	4.06e-18	3.82534e-15
B15	AKUT LEVERBETÆNDELSE A	K77	LEVERLIDELSE VED SYGDOM KLASSIFICERET ANDETSTEDS	45	293	27	2.48324	5.55064e-18	5.13833e-15
I64	SLAGTILFÆLDE U OPLYSNING OM BLØDNING ELLER INFARKT	I69	FØLGER EFTER KARSYGDOM I HJERNE	56	39	15	3.26549	7.25043e-18	6.68457e-15
R05	HOSTE	R60	ØDEM IKKE KLASSIFICERET ANDETSTEDS	852	178	98	1.07182	1.61e-17	1.42724e-14
M19	SLIDGIGT, ANDRE FORMER	M54	RYGSMERTER	165	654	80	1.26093	1.85e-17	1.62264e-14
G93	SYGD I HJERNE, ANDRE	R41	SYMPT OG ABNORME FUND VEDR ERKENDELSESEVNE, ANDRE	45	254	25	2.53882	3.92502e-17	3.38479e-14
L29	KLØE	R26	GANGBESVÆR OG MOBILITETSFORSTYRRELSER	618	288	112	1.03624	3.93e-17	3.37605e-14
M53	RYGLIDELSER IKKE KLASSIFICERET ANDETSTEDS, ANDRE	M54	RYGSMERTER	23	654	23	2.10676	5.32462e-17	4.48933e-14
F22	PARANOIDE PSYKOSER	K77	LEVERLIDELSE VED SYGDOM KLASSIFICERET ANDETSTEDS	561	293	106	1.07013	7.74e-17	6.43114e-14
G24	DYSTONI	R44	SYMPT OG ABNORME FUND VEDRØRENDE OPFATTELSESEVNE, ANDRE	105	901	69	1.23421	9.02e-17	7.3885e-14
F13	SEDATIVA-HYPNOTIKABETINGEDE PSYKISKE FORSTYRRELSER	F60	SPECIFIKKE FORSTYRRELSER AF PERSONLIGHEDSSTRUKTUR	291	635	114	1.00841	9.45e-17	7.68283e-14
N30	BLÆREBETÆNDELSE	R05	HOSTE	136	852	80	1.16116	1.06e-16	8.58425e-14
F13	SEDATIVA-HYPNOTIKABETINGEDE PSYKISKE FORSTYRRELSER	F41	ANGSTTILSTANDE, ANDRE	291	610	111	1.02719	1.07e-16	8.61305e-14
F15	STIMULANTIABETINGEDE PSYKISKE LIDELSER OG ADFÆRDSFORSTYRR	F19	PSYKISKE LIDELSER EFTER FLERE ELLER ANDRE PSYKOAKT STOFFER	123	441	53	1.62666	1.11461e-16	8.96437e-14
J45	ASTMA	L29	KLØE	297	618	113	1.00535	1.93e-16	1.52184e-13
B17	LEVERBETÆNDELSE, ANDEN AKUT VIRAL	F19	PSYKISKE LIDELSER EFTER FLERE ELLER ANDRE PSYKOAKT STOFFER	77	441	40	1.85659	2.77386e-16	2.16936e-13
E66	FEDME, OVERVÆGT	L30	DERMATIT, ANDRE FORMER	388	398	101	1.08935	4.28e-16	3.29319e-13
B34	VIRUSSYGDOM UDEN SPECIFIKATION LOKALISATION	J00	FORKØLELSE, SNUE	83	578	47	1.62318	4.7944e-16	3.67356e-13
G43	MIGRÆNE	G44	HOVEDPINE SYNDROMER, ANDRE	210	196	46	1.79856	4.84605e-16	3.70063e-13
R05	HOSTE	R39	SYMPT OG ABNORME FUND FRA URINVEJE, ANDRE	852	180	96	1.0266	6.1e-16	4.61529e-13
G24	DYSTONI	G47	SØVNFORSTYRRELSER	105	990	71	1.14331	8.2e-16	6.11694e-13
F13	SEDATIVA-HYPNOTIKABETINGEDE PSYKISKE FORSTYRRELSER	K77	LEVERLIDELSE VED SYGDOM KLASSIFICERET ANDETSTEDS	291	293	69	1.3789	8.58e-16	6.3825e-13
R26	GANGBESVÆR OG MOBILITETSFORSTYRRELSER	R53	UTILPASHED OG TRÆTHED	288	564	103	1.04591	8.85e-16	6.54105e-13
F13	SEDATIVA-HYPNOTIKABETINGEDE PSYKISKE FORSTYRRELSER	F14	KOKAINBETINGEDE PSYKISKE LIDELSER OG ADFÆRDSFORSTYRRELSER	291	201	55	1.57635	1.28418e-15	9.42565e-13
E66	FEDME, OVERVÆGT	R60	ØDEM IKKE KLASSIFICERET ANDETSTEDS	388	178	60	1.47182	1.45e-15	1.05604e-12
K77	LEVERLIDELSE VED SYGDOM KLASSIFICERET ANDETSTEDS	Z04	UNDERSØGELSE OG OBSERVATION AF ANDRE ÅRSAGER	293	469	92	1.1207	1.9e-15	1.3564e-12
I69	FØLGER EFTER KARSYGDOM I HJERNE	R41	SYMPT OG ABNORME FUND VEDR ERKENDELSESEVNE, ANDRE	39	254	22	2.51962	2.18731e-15	1.55026e-12
M40	KRUM RYG	M54	RYGSMERTER	60	654	40	1.66523	2.29033e-15	1.61822e-12
N30	BLÆREBETÆNDELSE	R53	UTILPASHED OG TRÆTHED	136	564	62	1.37355	2.55e-15	1.7939e-12
N30	BLÆREBETÆNDELSE	R30	SMERTER VED VANDLADNING	136	115	28	2.33347	2.67084e-15	1.8696e-12
B17	LEVERBETÆNDELSE, ANDEN AKUT VIRAL	F11	PSYKISKE LIDELSER OG ADFÆRDSFORSTYRR SOM FØLGE AF OPIOIDBRU	77	350	35	1.96963	2.78572e-15	1.93805e-12
B17	LEVERBETÆNDELSE, ANDEN AKUT VIRAL	B18	KRONISK VIRAL LEVERBETÆNDELSE	77	58	17	2.9327	2.82237e-15	1.95754e-12
F11	PSYKISKE LIDELSER OG ADFÆRDSFORSTYRR SOM FØLGE AF OPIOIDBRU	F15	STIMULANTIABETINGEDE PSYKISKE LIDELSER OG ADFÆRDSFORSTYRR	350	123	45	1.70746	5.11405e-15	3.50414e-12
G43	MIGRÆNE	M54	RYGSMERTER	210	654	89	1.07418	9.59e-15	6.32529e-12
F91	ADFÆRDSFORSTYRRELSER	Z04	UNDERSØGELSE OG OBSERVATION AF ANDRE ÅRSAGER	112	469	49	1.55929	1.09927e-14	7.22651e-12
F06	PSYKISKE LIDELSER HJERNEORGANISK BETINGET, ANDRE	I64	SLAGTILFÆLDE U OPLYSNING OM BLØDNING ELLER INFARKT	222	56	24	2.38723	1.51138e-14	9.82183e-12
L30	DERMATIT, ANDRE FORMER	R23	HUDFORANDRINGER, ANDRE	398	81	37	1.81513	2.52406e-14	1.60353e-11
F10	PSYKISKE LIDELSER OG ADFÆRDSFORSTYRRELSER ALKOHOLBETINGEDE	H55	NYSTAGMUS OG ANDRE UREGELMÆSSIGE ØJENBEVÆGELSER	1149	80	61	1.09924	2.54e-14	1.60781e-11
R53	UTILPASHED OG TRÆTHED	R60	ØDEM IKKE KLASSIFICERET ANDETSTEDS	564	178	72	1.21189	2.79e-14	1.75949e-11
R33	URINRETENTION	R39	SYMPT OG ABNORME FUND FRA URINVEJE, ANDRE	57	180	22	2.48143	3.21987e-14	2.02291e-11
B17	LEVERBETÆNDELSE, ANDEN AKUT VIRAL	R53	UTILPASHED OG TRÆTHED	77	564	42	1.59845	4.58214e-14	2.8317e-11
K25	MAVESÅR	R10	SMERTER I MAVE OG UNDERLIV	283	70	29	2.09516	5.24325e-14	3.2227e-11
F01	DEMENS VASKULÆR	I64	SLAGTILFÆLDE U OPLYSNING OM BLØDNING ELLER INFARKT	67	56	15	2.9021	7.14355e-14	4.35528e-11
L30	DERMATIT, ANDRE FORMER	L40	PSORIASIS	398	100	41	1.68112	8.87679e-14	5.38306e-11
R05	HOSTE	R13	SYNKEBESVÆR	852	113	66	1.1466	9.94e-14	5.91905e-11
F32	DEPRESSIV ENKELTEPISODE	F33	PERIODISK DEPRESSION	219	293	55	1.44955	1.01e-13	5.98933e-11
R12	HALSBRAND	R26	GANGBESVÆR OG MOBILITETSFORSTYRRELSER	517	288	93	1.02299	1.24e-13	7.29129e-11
B17	LEVERBETÆNDELSE, ANDEN AKUT VIRAL	R44	SYMPT OG ABNORME FUND VEDRØRENDE OPFATTELSESEVNE, ANDRE	77	901	52	1.26278	1.27e-13	7.42756e-11
F13	SEDATIVA-HYPNOTIKABETINGEDE PSYKISKE FORSTYRRELSER	F33	PERIODISK DEPRESSION	291	293	65	1.29401	1.63e-13	9.51138e-11
R12	HALSBRAND	R60	ØDEM IKKE KLASSIFICERET ANDETSTEDS	517	178	67	1.2309	1.75e-13	1.01527e-10
F01	DEMENS VASKULÆR	I61	HJERNEBLØDNING	67	128	20	2.54164	1.78972e-13	1.03813e-10
L30	DERMATIT, ANDRE FORMER	R06	ABNORM VEJRTRÆKNING	398	368	92	1.0308	2e-13	1.15613e-10
R30	SMERTER VED VANDLADNING	Z60	PROBLEMER I FORBINDELSE M SOCIALT MILJØ	115	160	28	2.13711	2.13572e-13	1.2294e-10
I61	HJERNEBLØDNING	R41	SYMPT OG ABNORME FUND VEDR ERKENDELSESEVNE, ANDRE	128	254	37	1.80405	2.3172e-13	1.33049e-10
J10	INFLUENZA FORÅRSAGET AF ANDEN IDENTIFICERET TYPE INFL.VIRUS	R60	ØDEM IKKE KLASSIFICERET ANDETSTEDS	756	178	84	1.02044	2.32e-13	1.32826e-10
M41	SKÆV RYG	M54	RYGSMERTER	37	654	28	1.79534	2.77931e-13	1.5838e-10
G24	DYSTONI	Z04	UNDERSØGELSE OG OBSERVATION AF ANDRE ÅRSAGER	105	469	45	1.52644	3.63285e-13	2.04959e-10
K25	MAVESÅR	R07	SMERTER I HALS OG BRYST	283	493	88	1.03588	4.05e-13	2.27898e-10
G43	MIGRÆNE	J00	FORKØLELSE, SNUE	210	578	79	1.07804	6.27e-13	3.47613e-10
F22	PARANOIDE PSYKOSER	G24	DYSTONI	561	105	49	1.40322	7.17e-13	3.94536e-10
M17	SLIDGIGT I KNÆ	M19	SLIDGIGT, ANDRE FORMER	17	165	12	2.8109	8.5152e-13	4.67616e-10
F14	KOKAINBETINGEDE PSYKISKE LIDELSER OG ADFÆRDSFORSTYRRELSER	Z04	UNDERSØGELSE OG OBSERVATION AF ANDRE ÅRSAGER	201	469	67	1.19735	1.04e-12	5.69516e-10
K77	LEVERLIDELSE VED SYGDOM KLASSIFICERET ANDETSTEDS	R60	ØDEM IKKE KLASSIFICERET ANDETSTEDS	293	178	47	1.51009	1.17e-12	6.37437e-10
J18	LUNGEBETÆNDELSE, AGENS IKKE SPECIFICERET	R05	HOSTE	26	852	24	1.6928	1.20793e-12	6.56976e-10
N30	BLÆREBETÆNDELSE	R31	BLOD I URINEN	136	55	18	2.53707	1.59034e-12	8.54719e-10
N30	BLÆREBETÆNDELSE	R32	URININKONTINENS UDEN SPECIFIKATION	136	79	21	2.36666	1.86305e-12	9.98917e-10
M54	RYGSMERTER	R60	ØDEM IKKE KLASSIFICERET ANDETSTEDS	654	178	75	1.06271	2.25e-12	1.19788e-09
L29	KLØE	R23	HUDFORANDRINGER, ANDRE	618	81	43	1.44016	2.29e-12	1.21487e-09
B15	AKUT LEVERBETÆNDELSE A	R46	SYMPT OG ABNORME FUND VEDRØRENDE UDSEENDE OG OPFØRSEL	45	624	30	1.70097	2.3067e-12	1.21949e-09
D50	JERNMANGELANÆMI	E61	MANGEL PÅ ANDRE SPORELEMENTER	24	41	9	2.94443	3.25974e-12	1.71137e-09
F06	PSYKISKE LIDELSER HJERNEORGANISK BETINGET, ANDRE	I61	HJERNEBLØDNING	222	128	33	1.81887	3.6166e-12	1.88997e-09
F91	ADFÆRDSFORSTYRRELSER	R26	GANGBESVÆR OG MOBILITETSFORSTYRRELSER	112	288	35	1.7364	3.87474e-12	2.02022e-09
B17	LEVERBETÆNDELSE, ANDEN AKUT VIRAL	Z04	UNDERSØGELSE OG OBSERVATION AF ANDRE ÅRSAGER	77	469	36	1.62731	4.13666e-12	2.15183e-09
F07	PERSONLIGHEDS- OG ADFÆRDSFORSTYRRELSER HJERNEORG BETINGET	T90	FØLGETILSTANDE EFTER LÆSION AF HOVED	183	9	9	2.73638	4.21953e-12	2.17005e-09
J45	ASTMA	J98	ÅNDEDRÆTSSYGDOM, ANDEN	297	34	19	2.29715	4.39298e-12	2.25414e-09
F01	DEMENS VASKULÆR	I69	FØLGER EFTER KARSYGDOM I HJERNE	67	39	12	2.85708	4.67115e-12	2.38608e-09
R05	HOSTE	R30	SMERTER VED VANDLADNING	852	115	64	1.07839	5.04e-12	2.56246e-09
B24	HIV SYGDOM OG AIDS UDEN SPECIFIKATION	Z04	UNDERSØGELSE OG OBSERVATION AF ANDRE ÅRSAGER	120	469	47	1.40654	5.59e-12	2.83825e-09
F06	PSYKISKE LIDELSER HJERNEORGANISK BETINGET, ANDRE	G40	EPILEPSI	222	337	57	1.28874	6.39e-12	3.22163e-09
L30	DERMATIT, ANDRE FORMER	R26	GANGBESVÆR OG MOBILITETSFORSTYRRELSER	398	288	75	1.08442	6.57e-12	3.30492e-09
R06	ABNORM VEJRTRÆKNING	R26	GANGBESVÆR OG MOBILITETSFORSTYRRELSER	368	288	71	1.11621	8.84e-12	4.37864e-09
E14	SUKKERSYGE UDEN SPECIFIKATION	E16	FORSTYRRELSER I BUGSPYTKIRTLENS INDRE SEKRETION, ANDRE	113	32	13	2.73759	9.30282e-12	4.59671e-09
L30	DERMATIT, ANDRE FORMER	N30	BLÆREBETÆNDELSE	398	136	46	1.42925	9.52e-12	4.69422e-09
F07	PERSONLIGHEDS- OG ADFÆRDSFORSTYRRELSER HJERNEORG BETINGET	F62	IKKE ORGANISK PERSONLIGHEDSÆNDRING	183	41	17	2.45599	1.0536e-11	5.17222e-09
G24	DYSTONI	R46	SYMPT OG ABNORME FUND VEDRØRENDE UDSEENDE OG OPFØRSEL	105	624	50	1.28597	1.12e-11	5.45866e-09
L29	KLØE	N30	BLÆREBETÆNDELSE	618	136	59	1.17644	1.26e-11	6.13358e-09
F07	PERSONLIGHEDS- OG ADFÆRDSFORSTYRRELSER HJERNEORG BETINGET	G40	EPILEPSI	183	337	50	1.36901	1.28e-11	6.21067e-09
F13	SEDATIVA-HYPNOTIKABETINGEDE PSYKISKE FORSTYRRELSER	F19	PSYKISKE LIDELSER EFTER FLERE ELLER ANDRE PSYKOAKT STOFFER	291	441	80	1.01769	1.52e-11	7.30026e-09
G24	DYSTONI	R53	UTILPASHED OG TRÆTHED	105	564	47	1.33703	1.72e-11	8.26534e-09
B15	AKUT LEVERBETÆNDELSE A	F19	PSYKISKE LIDELSER EFTER FLERE ELLER ANDRE PSYKOAKT STOFFER	45	441	25	1.88652	1.92635e-11	9.19785e-09
B34	VIRUSSYGDOM UDEN SPECIFIKATION LOKALISATION	J10	INFLUENZA FORÅRSAGET AF ANDEN IDENTIFICERET TYPE INFL.VIRUS	83	756	47	1.25783	2.12e-11	1.00725e-08
B24	HIV SYGDOM OG AIDS UDEN SPECIFIKATION	R44	SYMPT OG ABNORME FUND VEDRØRENDE OPFATTELSESEVNE, ANDRE	120	901	67	1.00582	2.13e-11	1.01269e-08
J10	INFLUENZA FORÅRSAGET AF ANDEN IDENTIFICERET TYPE INFL.VIRUS	N30	BLÆREBETÆNDELSE	756	136	66	1.05481	2.23e-11	1.05767e-08
R44	SYMPT OG ABNORME FUND VEDRØRENDE OPFATTELSESEVNE, ANDRE	T73	SKADEVIRKNING AF ANDRE AFSAVN	901	113	64	1.02479	2.64e-11	1.2369e-08
B95	STREPTO- OG STAFYLOKOKKER SOM ÅRSAG TIL SYGD I ANDRE KAP	L29	KLØE	62	618	35	1.50929	2.72e-11	1.27034e-08
F04	ORG AMNEST SYNDR IKKE FORÅRS AF ALKOHOL EL PSYKOAKT STOFFER	R41	SYMPT OG ABNORME FUND VEDR ERKENDELSESEVNE, ANDRE	22	254	14	2.47474	3.46209e-11	1.60903e-08
E11	SUKKERSYGE, IKKE INSULINKRÆVENDE	I10	BLODTRYKSFORHØJELSE AF UKENDT ÅRSAG	94	282	30	1.77514	4.87974e-11	2.23131e-08
B18	KRONISK VIRAL LEVERBETÆNDELSE	F14	KOKAINBETINGEDE PSYKISKE LIDELSER OG ADFÆRDSFORSTYRRELSER	58	201	20	2.20852	4.90641e-11	2.23899e-08
E51	THIAMIN MANGEL	F10	PSYKISKE LIDELSER OG ADFÆRDSFORSTYRRELSER ALKOHOLBETINGEDE	26	1149	25	1.36698	5.55e-11	2.52074e-08
E14	SUKKERSYGE UDEN SPECIFIKATION	R73	FORHØJET BLODSUKKER	113	52	15	2.5218	6.65087e-11	2.99885e-08
J00	FORKØLELSE, SNUE	R50	FEBER AF UKENDT ÅRSAG	578	131	54	1.19552	7.13e-11	3.20956e-08
M54	RYGSMERTER	R50	FEBER AF UKENDT ÅRSAG	654	131	58	1.12558	7.99e-11	3.57908e-08
J10	INFLUENZA FORÅRSAGET AF ANDEN IDENTIFICERET TYPE INFL.VIRUS	T73	SKADEVIRKNING AF ANDRE AFSAVN	756	113	57	1.10491	8.11e-11	3.62914e-08
F15	STIMULANTIABETINGEDE PSYKISKE LIDELSER OG ADFÆRDSFORSTYRR	R46	SYMPT OG ABNORME FUND VEDRØRENDE UDSEENDE OG OPFØRSEL	123	624	54	1.17676	8.44e-11	3.76279e-08
R05	HOSTE	T73	SKADEVIRKNING AF ANDRE AFSAVN	852	113	61	1.0347	9.26e-11	4.11615e-08
R50	FEBER AF UKENDT ÅRSAG	R53	UTILPASHED OG TRÆTHED	131	564	53	1.20293	9.54e-11	4.23372e-08
B24	HIV SYGDOM OG AIDS UDEN SPECIFIKATION	R46	SYMPT OG ABNORME FUND VEDRØRENDE UDSEENDE OG OPFØRSEL	120	624	53	1.18443	9.69e-11	4.29246e-08
F50	SPISEFORSTYRRELSER	Z50	BEHANDLING M ANVENDELSE AF GENOPTRÆNINGSFORANSTALTNINGER	183	119	27	1.87773	1.0012e-10	4.42639e-08
B90	TUBERKULOSE, FØLGER EFTER	R05	HOSTE	62	852	40	1.26535	1.24e-10	5.46149e-08
J00	FORKØLELSE, SNUE	J42	KRONISK BRONKIT UDEN SPECIFIKATION	578	129	53	1.19031	1.26e-10	5.53836e-08
E51	THIAMIN MANGEL	H55	NYSTAGMUS OG ANDRE UREGELMÆSSIGE ØJENBEVÆGELSER	26	80	10	2.7526	1.58231e-10	6.84866e-08
J42	KRONISK BRONKIT UDEN SPECIFIKATION	R53	UTILPASHED OG TRÆTHED	129	564	52	1.19721	1.71e-10	7.34507e-08
B15	AKUT LEVERBETÆNDELSE A	B17	LEVERBETÆNDELSE, ANDEN AKUT VIRAL	45	77	12	2.66257	1.74288e-10	7.47235e-08
K76	LEVERSYGDOM, ANDRE	K77	LEVERLIDELSE VED SYGDOM KLASSIFICERET ANDETSTEDS	25	293	15	2.31006	1.79903e-10	7.69852e-08
A46	ROSEN	R60	ØDEM IKKE KLASSIFICERET ANDETSTEDS	49	178	17	2.30161	1.95255e-10	8.29289e-08
B34	VIRUSSYGDOM UDEN SPECIFIKATION LOKALISATION	R50	FEBER AF UKENDT ÅRSAG	83	131	19	2.21596	2.04604e-10	8.67372e-08
L29	KLØE	L40	PSORIASIS	618	100	46	1.24831	2.43e-10	1.01688e-07
G44	HOVEDPINE SYNDROMER, ANDRE	J00	FORKØLELSE, SNUE	196	578	70	1.00268	2.49e-10	1.03887e-07
F06	PSYKISKE LIDELSER HJERNEORGANISK BETINGET, ANDRE	F18	SNIFFERSTOFBETINGEDE PSYKISKE LIDELSER OG ADFÆRDSFORSTYRR	222	76	23	1.96948	2.70751e-10	1.1288e-07
B34	VIRUSSYGDOM UDEN SPECIFIKATION LOKALISATION	L30	DERMATIT, ANDRE FORMER	83	398	32	1.57963	3.75649e-10	1.55754e-07
F04	ORG AMNEST SYNDR IKKE FORÅRS AF ALKOHOL EL PSYKOAKT STOFFER	F18	SNIFFERSTOFBETINGEDE PSYKISKE LIDELSER OG ADFÆRDSFORSTYRR	22	76	9	2.72909	4.52284e-10	1.86506e-07
L29	KLØE	R30	SMERTER VED VANDLADNING	618	115	50	1.17406	4.7e-10	1.93355e-07
I10	BLODTRYKSFORHØJELSE AF UKENDT ÅRSAG	I61	HJERNEBLØDNING	282	128	34	1.54776	6.38593e-10	2.60024e-07
F07	PERSONLIGHEDS- OG ADFÆRDSFORSTYRRELSER HJERNEORG BETINGET	I69	FØLGER EFTER KARSYGDOM I HJERNE	183	39	15	2.33584	6.65048e-10	2.70311e-07
J00	FORKØLELSE, SNUE	T14	LÆSION U ANGIVELSE AF LEGEMSREGION	578	53	29	1.54074	7.58185e-10	3.07616e-07
R11	KVALME OG OPKASTNING	R26	GANGBESVÆR OG MOBILITETSFORSTYRRELSER	79	288	26	1.77021	7.76137e-10	3.13776e-07
L89	LIGGESÅR	R05	HOSTE	36	852	27	1.43959	8.04e-10	3.24603e-07
J98	ÅNDEDRÆTSSYGDOM, ANDEN	R05	HOSTE	34	852	26	1.46139	8.12e-10	3.26915e-07
B17	LEVERBETÆNDELSE, ANDEN AKUT VIRAL	B24	HIV SYGDOM OG AIDS UDEN SPECIFIKATION	77	120	17	2.2407	9.02212e-10	3.62164e-07
J00	FORKØLELSE, SNUE	R13	SYNKEBESVÆR	578	113	47	1.20283	9.25e-10	3.70127e-07
E11	SUKKERSYGE, IKKE INSULINKRÆVENDE	R73	FORHØJET BLODSUKKER	94	52	13	2.49369	9.29442e-10	3.71124e-07
B34	VIRUSSYGDOM UDEN SPECIFIKATION LOKALISATION	M54	RYGSMERTER	83	654	41	1.26311	9.65e-10	3.84652e-07
J10	INFLUENZA FORÅRSAGET AF ANDEN IDENTIFICERET TYPE INFL.VIRUS	R13	SYNKEBESVÆR	756	113	55	1.05429	1.01e-09	4.00941e-07
L29	KLØE	R50	FEBER AF UKENDT ÅRSAG	618	131	54	1.10288	1.02e-09	4.03697e-07
B17	LEVERBETÆNDELSE, ANDEN AKUT VIRAL	R46	SYMPT OG ABNORME FUND VEDRØRENDE UDSEENDE OG OPFØRSEL	77	624	38	1.32153	1.03e-09	4.06607e-07
B23	AIDS MEDFØRENDE ANDRE TILSTANDE	B24	HIV SYGDOM OG AIDS UDEN SPECIFIKATION	12	120	8	2.64617	1.08936e-09	4.29683e-07
R05	HOSTE	R10	SMERTER I MAVE OG UNDERLIV	852	70	42	1.16868	1.18e-09	4.60349e-07
J42	KRONISK BRONKIT UDEN SPECIFIKATION	L30	DERMATIT, ANDRE FORMER	129	398	41	1.33873	1.25e-09	4.84262e-07
J45	ASTMA	R50	FEBER AF UKENDT ÅRSAG	297	131	35	1.48894	1.26e-09	4.88104e-07
F07	PERSONLIGHEDS- OG ADFÆRDSFORSTYRRELSER HJERNEORG BETINGET	G91	VAND I HOVEDET	183	16	10	2.54107	1.33457e-09	5.1652e-07
R53	UTILPASHED OG TRÆTHED	T73	SKADEVIRKNING AF ANDRE AFSAVN	564	113	46	1.20611	1.42e-09	5.46644e-07
M54	RYGSMERTER	N30	BLÆREBETÆNDELSE	654	136	57	1.04884	1.57e-09	6.04162e-07
N30	BLÆREBETÆNDELSE	R39	SYMPT OG ABNORME FUND FRA URINVEJE, ANDRE	136	180	27	1.72999	1.70433e-09	6.52945e-07
E11	SUKKERSYGE, IKKE INSULINKRÆVENDE	E78	FORSTYRRELSER I LIPOPROTEINSTOFSKIFTET OG ANDRE LIPIDÆMIER	94	89	16	2.26255	1.76007e-09	6.73162e-07
G24	DYSTONI	L29	KLØE	105	618	46	1.1814	1.8e-09	6.84533e-07
B17	LEVERBETÆNDELSE, ANDEN AKUT VIRAL	K76	LEVERSYGDOM, ANDRE	77	25	9	2.65735	1.9806e-09	7.49919e-07
F07	PERSONLIGHEDS- OG ADFÆRDSFORSTYRRELSER HJERNEORG BETINGET	F18	SNIFFERSTOFBETINGEDE PSYKISKE LIDELSER OG ADFÆRDSFORSTYRR	183	76	20	2.00624	2.04809e-09	7.7418e-07
L30	DERMATIT, ANDRE FORMER	R50	FEBER AF UKENDT ÅRSAG	398	131	41	1.31786	2.1e-09	7.92453e-07
R26	GANGBESVÆR OG MOBILITETSFORSTYRRELSER	R60	ØDEM IKKE KLASSIFICERET ANDETSTEDS	288	178	41	1.34079	2.19e-09	8.226e-07
F15	STIMULANTIABETINGEDE PSYKISKE LIDELSER OG ADFÆRDSFORSTYRR	K77	LEVERLIDELSE VED SYGDOM KLASSIFICERET ANDETSTEDS	123	293	33	1.50803	2.43e-09	9.09158e-07
R11	KVALME OG OPKASTNING	R53	UTILPASHED OG TRÆTHED	79	564	36	1.34722	2.49e-09	9.26375e-07
B24	HIV SYGDOM OG AIDS UDEN SPECIFIKATION	R12	HALSBRAND	120	517	45	1.21198	2.63e-09	9.75115e-07
L29	KLØE	T73	SKADEVIRKNING AF ANDRE AFSAVN	618	113	48	1.14052	2.78e-09	1.02061e-06
R50	FEBER AF UKENDT ÅRSAG	R60	ØDEM IKKE KLASSIFICERET ANDETSTEDS	131	178	26	1.73919	2.78143e-09	1.02076e-06
B18	KRONISK VIRAL LEVERBETÆNDELSE	F12	CANABISBETINGEDE PSYKISKE LIDELSER OG ADFÆRDSFORSTYRRELSER	58	665	32	1.37498	3.18e-09	1.15535e-06
B17	LEVERBETÆNDELSE, ANDEN AKUT VIRAL	B34	VIRUSSYGDOM UDEN SPECIFIKATION LOKALISATION	77	83	14	2.34982	3.2499e-09	1.17744e-06
L30	DERMATIT, ANDRE FORMER	R39	SYMPT OG ABNORME FUND FRA URINVEJE, ANDRE	398	180	50	1.16304	3.32e-09	1.1997e-06
L30	DERMATIT, ANDRE FORMER	T73	SKADEVIRKNING AF ANDRE AFSAVN	398	113	37	1.37314	3.37e-09	1.21556e-06
B24	HIV SYGDOM OG AIDS UDEN SPECIFIKATION	F22	PARANOIDE PSYKOSER	120	561	47	1.16125	3.53e-09	1.27047e-06
R39	SYMPT OG ABNORME FUND FRA URINVEJE, ANDRE	T73	SKADEVIRKNING AF ANDRE AFSAVN	180	113	24	1.7994	3.63232e-09	1.30144e-06
F06	PSYKISKE LIDELSER HJERNEORGANISK BETINGET, ANDRE	I10	BLODTRYKSFORHØJELSE AF UKENDT ÅRSAG	222	282	46	1.2306	3.99e-09	1.42556e-06
K25	MAVESÅR	N30	BLÆREBETÆNDELSE	283	136	34	1.4627	4.02e-09	1.43326e-06
B86	FNAT	L29	KLØE	29	618	20	1.7036	4.16311e-09	1.48226e-06
I48	ATRIEFLAGREN OG -FLIMREN	I49	ANDRE HJERTERYTMEFORSTYRRELSER	19	13	5	2.48052	4.5419e-09	1.60954e-06
R46	SYMPT OG ABNORME FUND VEDRØRENDE UDSEENDE OG OPFØRSEL	R50	FEBER AF UKENDT ÅRSAG	624	131	53	1.06301	4.72e-09	1.66473e-06
L21	SEBORROISK DERMATIT	L30	DERMATIT, ANDRE FORMER	18	398	13	2.13946	4.80234e-09	1.69127e-06
L89	LIGGESÅR	R33	URINRETENTION	36	57	9	2.62264	4.80747e-09	1.69045e-06
J10	INFLUENZA FORÅRSAGET AF ANDEN IDENTIFICERET TYPE INFL.VIRUS	Z25	BEHOV FOR VACCINATION MOD SYGDOM F A ANDET ENKELTVIRUS	756	18	16	1.72677	5.06625e-09	1.77593e-06
B24	HIV SYGDOM OG AIDS UDEN SPECIFIKATION	K77	LEVERLIDELSE VED SYGDOM KLASSIFICERET ANDETSTEDS	120	293	32	1.49757	5.12e-09	1.78706e-06
K77	LEVERLIDELSE VED SYGDOM KLASSIFICERET ANDETSTEDS	R17	GULSOT UDEN SPECIFIKATION	293	26	14	2.17766	5.29597e-09	1.84506e-06
B95	STREPTO- OG STAFYLOKOKKER SOM ÅRSAG TIL SYGD I ANDRE KAP	R46	SYMPT OG ABNORME FUND VEDRØRENDE UDSEENDE OG OPFØRSEL	62	624	32	1.37092	5.44e-09	1.89091e-06
J42	KRONISK BRONKIT UDEN SPECIFIKATION	L29	KLØE	129	618	52	1.07076	5.44e-09	1.89181e-06
R11	KVALME OG OPKASTNING	R50	FEBER AF UKENDT ÅRSAG	79	131	17	2.11835	5.56273e-09	1.9291e-06
K25	MAVESÅR	R50	FEBER AF UKENDT ÅRSAG	283	131	33	1.47059	5.65e-09	1.94683e-06
J98	ÅNDEDRÆTSSYGDOM, ANDEN	R53	UTILPASHED OG TRÆTHED	34	564	21	1.68785	5.93597e-09	2.03674e-06
M54	RYGSMERTER	T73	SKADEVIRKNING AF ANDRE AFSAVN	654	113	49	1.09156	6.08e-09	2.0752e-06
B15	AKUT LEVERBETÆNDELSE A	R44	SYMPT OG ABNORME FUND VEDRØRENDE OPFATTELSESEVNE, ANDRE	45	901	31	1.26408	6.34e-09	2.15717e-06
F07	PERSONLIGHEDS- OG ADFÆRDSFORSTYRRELSER HJERNEORG BETINGET	G93	SYGD I HJERNE, ANDRE	183	45	15	2.19139	6.78337e-09	2.29623e-06
I50	HJERTESVIGT	R18	BUGVATTERSOT	19	29	6	2.58396	6.79686e-09	2.29737e-06
B17	LEVERBETÆNDELSE, ANDEN AKUT VIRAL	R12	HALSBRAND	77	517	33	1.37597	8.09e-09	2.70251e-06
F98	ADFÆRDSMÆSSIGE OG EMOTIONELLE FORSTYRRELSER, ANDRE	Z04	UNDERSØGELSE OG OBSERVATION AF ANDRE ÅRSAGER	72	469	30	1.46057	8.46e-09	2.81915e-06
G24	DYSTONI	R25	ABNORME UFRIVILLIGE BEVÆGELSER	105	37	11	2.46007	8.84432e-09	2.92832e-06
F98	ADFÆRDSMÆSSIGE OG EMOTIONELLE FORSTYRRELSER, ANDRE	R53	UTILPASHED OG TRÆTHED	72	564	33	1.34947	9.88e-09	3.26067e-06
B17	LEVERBETÆNDELSE, ANDEN AKUT VIRAL	R60	ØDEM IKKE KLASSIFICERET ANDETSTEDS	77	178	19	1.95289	1.07316e-08	3.52232e-06
J44	KRONISK OBSTRUKTIV LUNGESYGDOM, ANDEN	J45	ASTMA	35	297	16	2.03103	1.09637e-08	3.59334e-06
F03	DEMENS UDEN SPECIFIKATION	R41	SYMPT OG ABNORME FUND VEDR ERKENDELSESEVNE, ANDRE	35	254	15	2.11165	1.10041e-08	3.60137e-06
J00	FORKØLELSE, SNUE	T73	SKADEVIRKNING AF ANDRE AFSAVN	578	113	45	1.14143	1.12e-08	3.63799e-06
F15	STIMULANTIABETINGEDE PSYKISKE LIDELSER OG ADFÆRDSFORSTYRR	Z04	UNDERSØGELSE OG OBSERVATION AF ANDRE ÅRSAGER	123	469	42	1.21416	1.14e-08	3.69673e-06
J45	ASTMA	K77	LEVERLIDELSE VED SYGDOM KLASSIFICERET ANDETSTEDS	297	293	56	1.05415	1.15e-08	3.7459e-06
E66	FEDME, OVERVÆGT	N30	BLÆREBETÆNDELSE	388	136	40	1.26679	1.17e-08	3.79919e-06
M10	URINSUR GIGT	M14	LEDSYGDOM VED ANDRE SYGDOMME KLASSIFICERET ANDETSTEDS	19	6	4	2.27278	1.18445e-08	3.8267e-06
F06	PSYKISKE LIDELSER HJERNEORGANISK BETINGET, ANDRE	G93	SYGD I HJERNE, ANDRE	222	45	16	2.07437	1.21112e-08	3.90731e-06
A46	ROSEN	B95	STREPTO- OG STAFYLOKOKKER SOM ÅRSAG TIL SYGD I ANDRE KAP	49	62	10	2.51577	1.23989e-08	3.98876e-06
B18	KRONISK VIRAL LEVERBETÆNDELSE	Z04	UNDERSØGELSE OG OBSERVATION AF ANDRE ÅRSAGER	58	469	26	1.54262	1.37001e-08	4.37019e-06
B24	HIV SYGDOM OG AIDS UDEN SPECIFIKATION	R53	UTILPASHED OG TRÆTHED	120	564	46	1.12354	1.4e-08	4.45934e-06
F84	GENNEMGRIBENDE MENTALE UDVIKLINGSFORSTYRRELSER	J00	FORKØLELSE, SNUE	92	578	39	1.2207	1.42e-08	4.49905e-06
I10	BLODTRYKSFORHØJELSE AF UKENDT ÅRSAG	R41	SYMPT OG ABNORME FUND VEDR ERKENDELSESEVNE, ANDRE	282	254	49	1.1347	1.44e-08	4.57881e-06
F07	PERSONLIGHEDS- OG ADFÆRDSFORSTYRRELSER HJERNEORG BETINGET	I61	HJERNEBLØDNING	183	128	25	1.679	1.4777e-08	4.66774e-06
B17	LEVERBETÆNDELSE, ANDEN AKUT VIRAL	F22	PARANOIDE PSYKOSER	77	561	34	1.30862	1.65e-08	5.19632e-06
B17	LEVERBETÆNDELSE, ANDEN AKUT VIRAL	M54	RYGSMERTER	77	654	37	1.22056	1.71e-08	5.35758e-06
E16	FORSTYRRELSER I BUGSPYTKIRTLENS INDRE SEKRETION, ANDRE	R73	FORHØJET BLODSUKKER	32	52	8	2.57942	1.75791e-08	5.46907e-06
F62	IKKE ORGANISK PERSONLIGHEDSÆNDRING	R41	SYMPT OG ABNORME FUND VEDR ERKENDELSESEVNE, ANDRE	41	254	16	2.02903	1.78705e-08	5.55211e-06
H10	BETÆNDELSE I ØJETS BINDEHINDE	L29	KLØE	47	618	26	1.45791	1.9e-08	5.88513e-06
B34	VIRUSSYGDOM UDEN SPECIFIKATION LOKALISATION	R12	HALSBRAND	83	517	34	1.31752	1.93e-08	5.9697e-06
F98	ADFÆRDSMÆSSIGE OG EMOTIONELLE FORSTYRRELSER, ANDRE	R12	HALSBRAND	72	517	31	1.37774	2.05e-08	6.30864e-06
R06	ABNORM VEJRTRÆKNING	R39	SYMPT OG ABNORME FUND FRA URINVEJE, ANDRE	368	180	46	1.15311	2.06e-08	6.34436e-06
J42	KRONISK BRONKIT UDEN SPECIFIKATION	R06	ABNORM VEJRTRÆKNING	129	368	37	1.30034	2.13e-08	6.54228e-06
R06	ABNORM VEJRTRÆKNING	T73	SKADEVIRKNING AF ANDRE AFSAVN	368	113	34	1.35956	2.2e-08	6.74275e-06
R26	GANGBESVÆR OG MOBILITETSFORSTYRRELSER	R33	URINRETENTION	288	57	20	1.80984	2.24337e-08	6.86637e-06
F06	PSYKISKE LIDELSER HJERNEORGANISK BETINGET, ANDRE	F62	IKKE ORGANISK PERSONLIGHEDSÆNDRING	222	41	15	2.08675	2.25718e-08	6.89934e-06
B24	HIV SYGDOM OG AIDS UDEN SPECIFIKATION	R50	FEBER AF UKENDT ÅRSAG	120	131	20	1.86172	2.45474e-08	7.48302e-06
B34	VIRUSSYGDOM UDEN SPECIFIKATION LOKALISATION	J45	ASTMA	83	297	25	1.61422	2.50846e-08	7.61609e-06
G47	SØVNFORSTYRRELSER	J98	ÅNDEDRÆTSSYGDOM, ANDEN	990	34	26	1.26547	2.73e-08	8.2706e-06
B17	LEVERBETÆNDELSE, ANDEN AKUT VIRAL	R50	FEBER AF UKENDT ÅRSAG	77	131	16	2.06387	2.7759e-08	8.39437e-06
E88	STOFSKIFTEFORSTYRRELSER, ANDRE	G47	SØVNFORSTYRRELSER	50	990	34	1.12518	2.84e-08	8.56585e-06
K59	FORSTYRRELSER I TARMFUNKTIONEN, ANDRE	R46	SYMPT OG ABNORME FUND VEDRØRENDE UDSEENDE OG OPFØRSEL	31	624	20	1.60999	2.85665e-08	8.61558e-06
E51	THIAMIN MANGEL	G93	SYGD I HJERNE, ANDRE	26	45	7	2.56104	2.99027e-08	8.98272e-06
N30	BLÆREBETÆNDELSE	R60	ØDEM IKKE KLASSIFICERET ANDETSTEDS	136	178	25	1.63727	3.0138e-08	9.02949e-06
J00	FORKØLELSE, SNUE	M40	KRUM RYG	578	60	29	1.37819	3.21e-08	9.59682e-06
G91	VAND I HOVEDET	R41	SYMPT OG ABNORME FUND VEDR ERKENDELSESEVNE, ANDRE	16	254	10	2.29899	3.35447e-08	9.99734e-06
A49	BAKTERIEL INFEKTION U ANGIVELSE AF LOKALISATION	R05	HOSTE	40	852	27	1.30163	3.37e-08	1.00287e-05
A41	ANDEN BLODFORGIFTNING	R33	URINRETENTION	32	57	8	2.53356	3.73508e-08	1.1059e-05
J00	FORKØLELSE, SNUE	N30	BLÆREBETÆNDELSE	578	136	50	1.03476	3.82e-08	1.13003e-05
B17	LEVERBETÆNDELSE, ANDEN AKUT VIRAL	R10	SMERTER I MAVE OG UNDERLIV	77	70	12	2.30083	4.04853e-08	1.19248e-05
R12	HALSBRAND	R13	SYNKEBESVÆR	517	113	41	1.16295	4.23e-08	1.24261e-05
L20	ATOPISK EKSEM	L30	DERMATIT, ANDRE FORMER	10	398	9	2.17806	4.57478e-08	1.33879e-05
M54	RYGSMERTER	R02	KOLDBRAND IKKE KLASSIFICERET ANDETSTEDS	654	17	14	1.77618	4.99998e-08	1.45199e-05
G24	DYSTONI	K77	LEVERLIDELSE VED SYGDOM KLASSIFICERET ANDETSTEDS	105	293	28	1.48627	5e-08	1.45132e-05
J45	ASTMA	N30	BLÆREBETÆNDELSE	297	136	33	1.35658	5.3e-08	1.52707e-05
F51	IKKE ORGANISKE SØVNFORSTYRRELSER	J00	FORKØLELSE, SNUE	85	578	36	1.2155	5.37e-08	1.54674e-05
R13	SYNKEBESVÆR	R53	UTILPASHED OG TRÆTHED	113	564	43	1.11096	5.5e-08	1.57878e-05
K25	MAVESÅR	R26	GANGBESVÆR OG MOBILITETSFORSTYRRELSER	283	288	52	1.04012	5.83e-08	1.66468e-05
F19	PSYKISKE LIDELSER EFTER FLERE ELLER ANDRE PSYKOAKT STOFFER	K76	LEVERSYGDOM, ANDRE	441	25	15	1.87863	5.8658e-08	1.67342e-05
A41	ANDEN BLODFORGIFTNING	R05	HOSTE	32	852	23	1.36976	5.87e-08	1.67142e-05
B95	STREPTO- OG STAFYLOKOKKER SOM ÅRSAG TIL SYGD I ANDRE KAP	L30	DERMATIT, ANDRE FORMER	62	398	24	1.55634	5.96868e-08	1.6985e-05
I46	HJERTESTOP	R53	UTILPASHED OG TRÆTHED	121	564	45	1.08109	5.98e-08	1.70021e-05
R12	HALSBRAND	R50	FEBER AF UKENDT ÅRSAG	517	131	45	1.09156	6.13e-08	1.73834e-05
J40	BRONKIT UDEN SPECIFIKATION	J45	ASTMA	15	297	10	2.22425	6.20545e-08	1.75268e-05
G62	POLYNEUROPATIER, ANDRE	R27	KOORDINATIONSFORSTYRRELSER, ANDRE	98	47	11	2.32193	6.66821e-08	1.87637e-05
B24	HIV SYGDOM OG AIDS UDEN SPECIFIKATION	L30	DERMATIT, ANDRE FORMER	120	398	36	1.2537	7.44e-08	2.08316e-05
F98	ADFÆRDSMÆSSIGE OG EMOTIONELLE FORSTYRRELSER, ANDRE	R11	KVALME OG OPKASTNING	72	79	12	2.25213	7.58259e-08	2.12052e-05
I64	SLAGTILFÆLDE U OPLYSNING OM BLØDNING ELLER INFARKT	R41	SYMPT OG ABNORME FUND VEDR ERKENDELSESEVNE, ANDRE	56	254	18	1.83558	7.71568e-08	2.15508e-05
F98	ADFÆRDSMÆSSIGE OG EMOTIONELLE FORSTYRRELSER, ANDRE	R06	ABNORM VEJRTRÆKNING	72	368	25	1.52196	7.9159e-08	2.20828e-05
B95	STREPTO- OG STAFYLOKOKKER SOM ÅRSAG TIL SYGD I ANDRE KAP	R60	ØDEM IKKE KLASSIFICERET ANDETSTEDS	62	178	16	1.96499	8.4627e-08	2.35503e-05
B90	TUBERKULOSE, FØLGER EFTER	L29	KLØE	62	618	30	1.29356	8.85e-08	2.45424e-05
F98	ADFÆRDSMÆSSIGE OG EMOTIONELLE FORSTYRRELSER, ANDRE	R44	SYMPT OG ABNORME FUND VEDRØRENDE OPFATTELSESEVNE, ANDRE	72	901	41	1.01951	9.22e-08	2.54919e-05
T73	SKADEVIRKNING AF ANDRE AFSAVN	Z04	UNDERSØGELSE OG OBSERVATION AF ANDRE ÅRSAGER	113	469	38	1.18876	9.44e-08	2.60737e-05
L29	KLØE	T00	OVERFLADISK LÆSION AF FLERE LEGEMSREGIONER	618	12	11	1.8827	9.51778e-08	2.62609e-05
F98	ADFÆRDSMÆSSIGE OG EMOTIONELLE FORSTYRRELSER, ANDRE	L29	KLØE	72	618	33	1.22703	1.04e-07	2.84574e-05
B18	KRONISK VIRAL LEVERBETÆNDELSE	R44	SYMPT OG ABNORME FUND VEDRØRENDE OPFATTELSESEVNE, ANDRE	58	901	35	1.09235	1.14e-07	3.11343e-05
I25	KRONISK ISKÆMISK HJERTESYGDOM	R07	SMERTER I HALS OG BRYST	16	493	12	1.93594	1.16263e-07	3.1655e-05
J10	INFLUENZA FORÅRSAGET AF ANDEN IDENTIFICERET TYPE INFL.VIRUS	R61	ØGET SVEDSEKRETION	756	43	26	1.31117	1.21e-07	3.28743e-05
R26	GANGBESVÆR OG MOBILITETSFORSTYRRELSER	R50	FEBER AF UKENDT ÅRSAG	288	131	31	1.3599	1.25e-07	3.38115e-05
R06	ABNORM VEJRTRÆKNING	R60	ØDEM IKKE KLASSIFICERET ANDETSTEDS	368	178	44	1.10573	1.26e-07	3.38065e-05
E51	THIAMIN MANGEL	R41	SYMPT OG ABNORME FUND VEDR ERKENDELSESEVNE, ANDRE	26	254	12	2.11197	1.2648e-07	3.40283e-05
A41	ANDEN BLODFORGIFTNING	R26	GANGBESVÆR OG MOBILITETSFORSTYRRELSER	32	288	14	1.98043	1.26491e-07	3.39908e-05
F84	GENNEMGRIBENDE MENTALE UDVIKLINGSFORSTYRRELSER	R46	SYMPT OG ABNORME FUND VEDRØRENDE UDSEENDE OG OPFØRSEL	92	624	39	1.11644	1.29e-07	3.45517e-05
B23	AIDS MEDFØRENDE ANDRE TILSTANDE	R11	KVALME OG OPKASTNING	12	79	6	2.44206	1.30523e-07	3.49914e-05
B15	AKUT LEVERBETÆNDELSE A	F22	PARANOIDE PSYKOSER	45	561	23	1.46839	1.38e-07	3.6911e-05
E66	FEDME, OVERVÆGT	R50	FEBER AF UKENDT ÅRSAG	388	131	37	1.20798	1.4e-07	3.73303e-05
F22	PARANOIDE PSYKOSER	F98	ADFÆRDSMÆSSIGE OG EMOTIONELLE FORSTYRRELSER, ANDRE	561	72	31	1.26912	1.48e-07	3.91712e-05
L29	KLØE	M40	KRUM RYG	618	60	29	1.28977	1.51e-07	3.9889e-05
J18	LUNGEBETÆNDELSE, AGENS IKKE SPECIFICERET	J98	ÅNDEDRÆTSSYGDOM, ANDEN	26	34	6	2.46401	1.5248e-07	4.03061e-05
M11	GIGT FORÅRSAGET AF KRYSTALLER, ANDRE FORMER	R50	FEBER AF UKENDT ÅRSAG	109	131	18	1.83105	1.53633e-07	4.05635e-05
I46	HJERTESTOP	R46	SYMPT OG ABNORME FUND VEDRØRENDE UDSEENDE OG OPFØRSEL	121	624	47	1.00304	1.64e-07	4.30686e-05
E78	FORSTYRRELSER I LIPOPROTEINSTOFSKIFTET OG ANDRE LIPIDÆMIER	I10	BLODTRYKSFORHØJELSE AF UKENDT ÅRSAG	89	282	24	1.53473	1.83779e-07	4.78544e-05
R07	SMERTER I HALS OG BRYST	Z60	PROBLEMER I FORBINDELSE M SOCIALT MILJØ	493	160	49	1.0014	1.96e-07	5.08851e-05
G40	EPILEPSI	I46	HJERTESTOP	337	121	32	1.30086	1.99e-07	5.16253e-05
G44	HOVEDPINE SYNDROMER, ANDRE	M40	KRUM RYG	196	60	16	1.89386	2.00221e-07	5.17793e-05
B17	LEVERBETÆNDELSE, ANDEN AKUT VIRAL	L29	KLØE	77	618	34	1.17846	2.04e-07	5.26357e-05
F19	PSYKISKE LIDELSER EFTER FLERE ELLER ANDRE PSYKOAKT STOFFER	R60	ØDEM IKKE KLASSIFICERET ANDETSTEDS	441	178	49	1.00813	2.09e-07	5.38454e-05
B18	KRONISK VIRAL LEVERBETÆNDELSE	F13	SEDATIVA-HYPNOTIKABETINGEDE PSYKISKE FORSTYRRELSER	58	291	19	1.70602	2.13968e-07	5.49584e-05
J00	FORKØLELSE, SNUE	L40	PSORIASIS	578	100	39	1.10715	2.16e-07	5.53136e-05
A52	SYFILIS I SENT STADIUM	F02	DEMENS VED ANDRE SYGDOMME KLASSIFICERET ANDETSTEDS	3	21	3	1.97264	2.24291e-07	5.72209e-05
R26	GANGBESVÆR OG MOBILITETSFORSTYRRELSER	R41	SYMPT OG ABNORME FUND VEDR ERKENDELSESEVNE, ANDRE	288	254	47	1.04676	2.28e-07	5.818e-05
K50	CROHN'S SYGDOM	K63	TARMSYGDOM, ANDRE	4	14	3	1.97565	2.44923e-07	6.22744e-05
B23	AIDS MEDFØRENDE ANDRE TILSTANDE	F11	PSYKISKE LIDELSER OG ADFÆRDSFORSTYRR SOM FØLGE AF OPIOIDBRU	12	350	9	2.13505	2.60702e-07	6.59169e-05
F22	PARANOIDE PSYKOSER	R50	FEBER AF UKENDT ÅRSAG	561	131	46	1.01	2.65e-07	6.69211e-05
F15	STIMULANTIABETINGEDE PSYKISKE LIDELSER OG ADFÆRDSFORSTYRR	F22	PARANOIDE PSYKOSER	123	561	44	1.03416	2.66e-07	6.72253e-05
B17	LEVERBETÆNDELSE, ANDEN AKUT VIRAL	J10	INFLUENZA FORÅRSAGET AF ANDEN IDENTIFICERET TYPE INFL.VIRUS	77	756	38	1.06093	2.73e-07	6.88303e-05
F05	DELIRØS TILST IKKE FORÅRS AF ALKOHOL EL PSYKOAKTIVE STOFFER	R26	GANGBESVÆR OG MOBILITETSFORSTYRRELSER	89	288	24	1.50785	2.75e-07	6.90599e-05
M06	LEDDEGIGT, ANDRE FORMER	M19	SLIDGIGT, ANDRE FORMER	21	165	9	2.28406	2.82803e-07	7.0873e-05
L29	KLØE	R13	SYNKEBESVÆR	618	113	44	1.01767	2.87e-07	7.17489e-05
T14	LÆSION U ANGIVELSE AF LEGEMSREGION	T63	SKADELIG VIRKNING VED KONTAKT M GIFTIGE DYR	53	30	7	2.43121	2.87195e-07	7.18149e-05
I44	ATRIOVENTRIKULÆRT BLOK OG VENSTRESIDIGT GRENBLOK	I45	LEDNINGSFORSTYRRELSER I HJERTET, ANDEN	38	14	5	2.36872	2.90924e-07	7.26672e-05
E66	FEDME, OVERVÆGT	T73	SKADEVIRKNING AF ANDRE AFSAVN	388	113	33	1.24685	2.94e-07	7.329e-05
A49	BAKTERIEL INFEKTION U ANGIVELSE AF LOKALISATION	R53	UTILPASHED OG TRÆTHED	40	564	21	1.48543	2.99e-07	7.44032e-05
R10	SMERTER I MAVE OG UNDERLIV	R53	UTILPASHED OG TRÆTHED	70	564	30	1.25376	3.02e-07	7.50899e-05
M11	GIGT FORÅRSAGET AF KRYSTALLER, ANDRE FORMER	R26	GANGBESVÆR OG MOBILITETSFORSTYRRELSER	109	288	27	1.40933	3.21e-07	7.93224e-05
G44	HOVEDPINE SYNDROMER, ANDRE	R06	ABNORM VEJRTRÆKNING	196	368	46	1.03584	3.35e-07	8.27159e-05
E11	SUKKERSYGE, IKKE INSULINKRÆVENDE	R60	ØDEM IKKE KLASSIFICERET ANDETSTEDS	94	178	19	1.7165	3.38174e-07	8.33676e-05
R60	ØDEM IKKE KLASSIFICERET ANDETSTEDS	T73	SKADEVIRKNING AF ANDRE AFSAVN	178	113	21	1.62884	3.52409e-07	8.65944e-05
A41	ANDEN BLODFORGIFTNING	B37	INFEK M CANDIDA ALBICANS	32	17	5	2.3642	3.58302e-07	8.78523e-05
K51	TYKTARMSBETÆNDELSE M SÅR	K52	IKKE INFEK BETÆNDELSESTILSTANDE I MAVESÆK OG TARM, ANDRE	12	5	3	1.97393	3.69485e-07	9.03012e-05
F98	ADFÆRDSMÆSSIGE OG EMOTIONELLE FORSTYRRELSER, ANDRE	R26	GANGBESVÆR OG MOBILITETSFORSTYRRELSER	72	288	21	1.59099	3.76096e-07	9.17194e-05
B34	VIRUSSYGDOM UDEN SPECIFIKATION LOKALISATION	Z04	UNDERSØGELSE OG OBSERVATION AF ANDRE ÅRSAGER	83	469	30	1.27253	3.83e-07	9.33062e-05
A49	BAKTERIEL INFEKTION U ANGIVELSE AF LOKALISATION	B34	VIRUSSYGDOM UDEN SPECIFIKATION LOKALISATION	40	83	9	2.31537	3.86425e-07	9.39351e-05
B17	LEVERBETÆNDELSE, ANDEN AKUT VIRAL	L30	DERMATIT, ANDRE FORMER	77	398	26	1.38823	4.12e-07	9.99972e-05
R33	URINRETENTION	R53	UTILPASHED OG TRÆTHED	57	564	26	1.32575	4.32e-07	0.000104783
F15	STIMULANTIABETINGEDE PSYKISKE LIDELSER OG ADFÆRDSFORSTYRR	H53	SYNSFORSTYRRELSER	123	453	38	1.12063	4.49e-07	0.000108649
E66	FEDME, OVERVÆGT	E78	FORSTYRRELSER I LIPOPROTEINSTOFSKIFTET OG ANDRE LIPIDÆMIER	388	89	28	1.33492	4.5e-07	0.000108788
B34	VIRUSSYGDOM UDEN SPECIFIKATION LOKALISATION	R06	ABNORM VEJRTRÆKNING	83	368	26	1.39257	4.53e-07	0.000109354
F60	SPECIFIKKE FORSTYRRELSER AF PERSONLIGHEDSSTRUKTUR	F61	FORSTYRRET PERSONLIGHEDSSTRUKTUR AF BLANDET OG ANDEN TYPE	635	40	22	1.39917	4.62e-07	0.000111225
L29	KLØE	T14	LÆSION U ANGIVELSE AF LEGEMSREGION	618	53	26	1.30129	4.66e-07	0.000112062
L21	SEBORROISK DERMATIT	L40	PSORIASIS	18	100	7	2.37042	4.69995e-07	0.000112799
G24	DYSTONI	R12	HALSBRAND	105	517	37	1.11864	4.71e-07	0.000112869
K73	KRONISK LEVERBETÆNDELSE IKKE KLASSIFICERET ANDETSTEDS	K77	LEVERLIDELSE VED SYGDOM KLASSIFICERET ANDETSTEDS	6	293	6	2.18973	4.76034e-07	0.000113887
B17	LEVERBETÆNDELSE, ANDEN AKUT VIRAL	J45	ASTMA	77	297	22	1.53241	5.0583e-07	0.000120761
G43	MIGRÆNE	M40	KRUM RYG	210	60	16	1.8155	5.23171e-07	0.000124377
B34	VIRUSSYGDOM UDEN SPECIFIKATION LOKALISATION	L29	KLØE	83	618	35	1.11761	5.31e-07	0.000126046
F91	ADFÆRDSFORSTYRRELSER	F98	ADFÆRDSMÆSSIGE OG EMOTIONELLE FORSTYRRELSER, ANDRE	112	72	13	2.02031	5.38474e-07	0.000127747
L30	DERMATIT, ANDRE FORMER	R13	SYNKEBESVÆR	398	113	33	1.21267	5.4e-07	0.000127965
J40	BRONKIT UDEN SPECIFIKATION	J42	KRONISK BRONKIT UDEN SPECIFIKATION	15	129	7	2.33266	6.00376e-07	0.000141398
H26	GRÅ STÆR, ANDRE FORMER	H40	GRØN STÆR	38	16	5	2.34032	6.24158e-07	0.000146694
E11	SUKKERSYGE, IKKE INSULINKRÆVENDE	I11	BLODTRYKSFORHØJELSE MED HJERTESYGDOM	94	4	4	2.16581	6.25819e-07	0.000146932
B34	VIRUSSYGDOM UDEN SPECIFIKATION LOKALISATION	R46	SYMPT OG ABNORME FUND VEDRØRENDE UDSEENDE OG OPFØRSEL	83	624	35	1.1045	6.77e-07	0.000158547
B18	KRONISK VIRAL LEVERBETÆNDELSE	B24	HIV SYGDOM OG AIDS UDEN SPECIFIKATION	58	120	12	2.06098	6.88291e-07	0.000160767
F65	SEKSUELLE AFVIGELSER (PERVERSIONER)	R46	SYMPT OG ABNORME FUND VEDRØRENDE UDSEENDE OG OPFØRSEL	30	624	18	1.50593	7.08e-07	0.000164745
L30	DERMATIT, ANDRE FORMER	M11	GIGT FORÅRSAGET AF KRYSTALLER, ANDRE FORMER	398	109	32	1.218	7.1e-07	0.000165024
J18	LUNGEBETÆNDELSE, AGENS IKKE SPECIFICERET	J45	ASTMA	26	297	12	1.95752	7.15805e-07	0.000165997
F60	SPECIFIKKE FORSTYRRELSER AF PERSONLIGHEDSSTRUKTUR	F90	HYPERKINETISKE FORSTYRRELSER	635	22	15	1.60873	7.31503e-07	0.000169464
B15	AKUT LEVERBETÆNDELSE A	B18	KRONISK VIRAL LEVERBETÆNDELSE	45	58	8	2.3273	7.38432e-07	0.000170895
R23	HUDFORANDRINGER, ANDRE	Z04	UNDERSØGELSE OG OBSERVATION AF ANDRE ÅRSAGER	81	469	29	1.25764	7.6e-07	0.000175567
L30	DERMATIT, ANDRE FORMER	L50	NÆLDEFEBER	398	65	23	1.43713	7.63e-07	0.000175964
B95	STREPTO- OG STAFYLOKOKKER SOM ÅRSAG TIL SYGD I ANDRE KAP	R53	UTILPASHED OG TRÆTHED	62	564	27	1.26775	8.16e-07	0.000187453
B18	KRONISK VIRAL LEVERBETÆNDELSE	F15	STIMULANTIABETINGEDE PSYKISKE LIDELSER OG ADFÆRDSFORSTYRR	58	123	12	2.03669	9.02241e-07	0.000205245
R05	HOSTE	R09	SYMPTOMER OG FUND FRA KREDSLØBS- OG ÅNDEDRÆTSORGANER, ANDRE	852	33	22	1.26868	9.19e-07	0.000208804
I61	HJERNEBLØDNING	I64	SLAGTILFÆLDE U OPLYSNING OM BLØDNING ELLER INFARKT	128	56	12	2.03199	9.31794e-07	0.000211543
G24	DYSTONI	L30	DERMATIT, ANDRE FORMER	105	398	31	1.22367	9.32e-07	0.000211428
A46	ROSEN	E66	FEDME, OVERVÆGT	49	388	19	1.56091	9.7427e-07	0.000220524
N30	BLÆREBETÆNDELSE	R06	ABNORM VEJRTRÆKNING	136	368	35	1.15092	9.76e-07	0.000220708
I46	HJERTESTOP	L30	DERMATIT, ANDRE FORMER	121	398	34	1.16233	9.81e-07	0.000221631
E10	SUKKERSYGE, INSULINKRÆVENDE	R73	FORHØJET BLODSUKKER	52	52	8	2.30449	9.88642e-07	0.00022311
F84	GENNEMGRIBENDE MENTALE UDVIKLINGSFORSTYRRELSER	R53	UTILPASHED OG TRÆTHED	92	564	35	1.10199	1.01e-06	0.000227331
F02	DEMENS VED ANDRE SYGDOMME KLASSIFICERET ANDETSTEDS	R41	SYMPT OG ABNORME FUND VEDR ERKENDELSESEVNE, ANDRE	21	254	10	2.06916	1.04212e-06	0.000234245
I46	HJERTESTOP	R02	KOLDBRAND IKKE KLASSIFICERET ANDETSTEDS	121	17	7	2.29936	1.09688e-06	0.00024558
R23	HUDFORANDRINGER, ANDRE	R53	UTILPASHED OG TRÆTHED	81	564	32	1.14854	1.12e-06	0.000249909
K59	FORSTYRRELSER I TARMFUNKTIONEN, ANDRE	L29	KLØE	31	618	18	1.4775	1.2e-06	0.000266455
F07	PERSONLIGHEDS- OG ADFÆRDSFORSTYRRELSER HJERNEORG BETINGET	I64	SLAGTILFÆLDE U OPLYSNING OM BLØDNING ELLER INFARKT	183	56	14	1.86604	1.22208e-06	0.000270409
F91	ADFÆRDSFORSTYRRELSER	G40	EPILEPSI	112	337	29	1.26623	1.25e-06	0.000274473
R12	HALSBRAND	T73	SKADEVIRKNING AF ANDRE AFSAVN	517	113	38	1.05603	1.27e-06	0.000279652
B34	VIRUSSYGDOM UDEN SPECIFIKATION LOKALISATION	E66	FEDME, OVERVÆGT	83	388	26	1.32347	1.29e-06	0.000284297
R05	HOSTE	R31	BLOD I URINEN	852	55	31	1.06991	1.3e-06	0.000285802
J45	ASTMA	T73	SKADEVIRKNING AF ANDRE AFSAVN	297	113	27	1.32181	1.31e-06	0.000286645
B17	LEVERBETÆNDELSE, ANDEN AKUT VIRAL	R17	GULSOT UDEN SPECIFIKATION	77	26	7	2.31427	1.34481e-06	0.000294406
F51	IKKE ORGANISKE SØVNFORSTYRRELSER	M54	RYGSMERTER	85	654	36	1.04784	1.37e-06	0.000299049
B95	STREPTO- OG STAFYLOKOKKER SOM ÅRSAG TIL SYGD I ANDRE KAP	Z04	UNDERSØGELSE OG OBSERVATION AF ANDRE ÅRSAGER	62	469	24	1.34545	1.4e-06	0.000303978
R53	UTILPASHED OG TRÆTHED	T14	LÆSION U ANGIVELSE AF LEGEMSREGION	564	53	24	1.30961	1.43e-06	0.000310913
E86	UDTØRRING OG NEDSAT EKSTRACELLULÆRVOLUMEN	N30	BLÆREBETÆNDELSE	16	136	7	2.2676	1.48206e-06	0.000321351
R11	KVALME OG OPKASTNING	Z04	UNDERSØGELSE OG OBSERVATION AF ANDRE ÅRSAGER	79	469	28	1.24189	1.5e-06	0.000324602
F98	ADFÆRDSMÆSSIGE OG EMOTIONELLE FORSTYRRELSER, ANDRE	L30	DERMATIT, ANDRE FORMER	72	398	24	1.36438	1.52e-06	0.000329024
K25	MAVESÅR	R11	KVALME OG OPKASTNING	283	79	21	1.4968	1.53e-06	0.000330306
E11	SUKKERSYGE, IKKE INSULINKRÆVENDE	E66	FEDME, OVERVÆGT	94	388	28	1.26275	1.57e-06	0.00033658
I61	HJERNEBLØDNING	R07	SMERTER I HALS OG BRYST	128	493	40	1.02266	1.57e-06	0.000336969
I46	HJERTESTOP	R09	SYMPTOMER OG FUND FRA KREDSLØBS- OG ÅNDEDRÆTSORGANER, ANDRE	121	33	9	2.17548	1.67459e-06	0.000357963
G21	SEKUNDÆR RYSTELAMMELSE	R53	UTILPASHED OG TRÆTHED	50	564	23	1.32623	1.7e-06	0.000361717
J45	ASTMA	R10	SMERTER I MAVE OG UNDERLIV	297	70	20	1.52064	1.70611e-06	0.000363332
R05	HOSTE	T14	LÆSION U ANGIVELSE AF LEGEMSREGION	852	53	30	1.07398	1.72e-06	0.000365176
F98	ADFÆRDSMÆSSIGE OG EMOTIONELLE FORSTYRRELSER, ANDRE	R46	SYMPT OG ABNORME FUND VEDRØRENDE UDSEENDE OG OPFØRSEL	72	624	31	1.12659	1.74e-06	0.000370083
K76	LEVERSYGDOM, ANDRE	R18	BUGVATTERSOT	25	29	5	2.29765	1.74352e-06	0.000370256
B95	STREPTO- OG STAFYLOKOKKER SOM ÅRSAG TIL SYGD I ANDRE KAP	H10	BETÆNDELSE I ØJETS BINDEHINDE	62	47	8	2.25481	1.7715e-06	0.000374793
I50	HJERTESVIGT	R05	HOSTE	19	852	15	1.43431	1.87e-06	0.000394367
R26	GANGBESVÆR OG MOBILITETSFORSTYRRELSER	R55	BESVIMELSE OG KOLLAPS	288	20	10	1.9996	1.89842e-06	0.00039904
E11	SUKKERSYGE, IKKE INSULINKRÆVENDE	E16	FORSTYRRELSER I BUGSPYTKIRTLENS INDRE SEKRETION, ANDRE	94	32	8	2.23312	1.97064e-06	0.000412689
I46	HJERTESTOP	Z04	UNDERSØGELSE OG OBSERVATION AF ANDRE ÅRSAGER	121	469	37	1.05819	2.05e-06	0.000428159
G43	MIGRÆNE	L65	HÅRTAB U ARDANNELSE, ANDRE FORMER	210	38	12	1.92411	2.0677e-06	0.000431026
R12	HALSBRAND	R30	SMERTER VED VANDLADNING	517	115	38	1.03206	2.08e-06	0.000433583
F07	PERSONLIGHEDS- OG ADFÆRDSFORSTYRRELSER HJERNEORG BETINGET	F91	ADFÆRDSFORSTYRRELSER	183	112	20	1.53836	2.08531e-06	0.000433899
E78	FORSTYRRELSER I LIPOPROTEINSTOFSKIFTET OG ANDRE LIPIDÆMIER	I25	KRONISK ISKÆMISK HJERTESYGDOM	89	16	6	2.28849	2.1325e-06	0.000442905
N30	BLÆREBETÆNDELSE	R33	URINRETENTION	136	57	12	1.9536	2.1983e-06	0.000455737
M54	RYGSMERTER	R33	URINRETENTION	654	57	27	1.18317	2.22e-06	0.000459086
R35	STOR DIURESE	T73	SKADEVIRKNING AF ANDRE AFSAVN	8	113	5	2.23472	2.25837e-06	0.00046606
F21	SKIZOTYPISK SINDSLIDELSE	F50	SPISEFORSTYRRELSER	280	183	35	1.11903	2.28e-06	0.000469816
R39	SYMPT OG ABNORME FUND FRA URINVEJE, ANDRE	R60	ØDEM IKKE KLASSIFICERET ANDETSTEDS	180	178	26	1.33015	2.29e-06	0.000470577
A49	BAKTERIEL INFEKTION U ANGIVELSE AF LOKALISATION	J10	INFLUENZA FORÅRSAGET AF ANDEN IDENTIFICERET TYPE INFL.VIRUS	40	756	23	1.23567	2.3e-06	0.000473015
N30	BLÆREBETÆNDELSE	T73	SKADEVIRKNING AF ANDRE AFSAVN	136	113	17	1.66629	2.37433e-06	0.000486889
R10	SMERTER I MAVE OG UNDERLIV	R50	FEBER AF UKENDT ÅRSAG	70	131	13	1.88621	2.37915e-06	0.000487437
A49	BAKTERIEL INFEKTION U ANGIVELSE AF LOKALISATION	J00	FORKØLELSE, SNUE	40	578	20	1.38739	2.39e-06	0.000488255
B18	KRONISK VIRAL LEVERBETÆNDELSE	F22	PARANOIDE PSYKOSER	58	561	25	1.25551	2.39e-06	0.000488818
G24	DYSTONI	R39	SYMPT OG ABNORME FUND FRA URINVEJE, ANDRE	105	180	19	1.56818	2.41555e-06	0.000492227
J42	KRONISK BRONKIT UDEN SPECIFIKATION	K25	MAVESÅR	129	283	28	1.26148	2.42e-06	0.000491813
B95	STREPTO- OG STAFYLOKOKKER SOM ÅRSAG TIL SYGD I ANDRE KAP	J10	INFLUENZA FORÅRSAGET AF ANDEN IDENTIFICERET TYPE INFL.VIRUS	62	756	31	1.06957	2.47e-06	0.000502333
I46	HJERTESTOP	R07	SMERTER I HALS OG BRYST	121	493	38	1.02752	2.54e-06	0.00051461
K59	FORSTYRRELSER I TARMFUNKTIONEN, ANDRE	R10	SMERTER I MAVE OG UNDERLIV	31	70	7	2.26919	2.55255e-06	0.000517355
B18	KRONISK VIRAL LEVERBETÆNDELSE	R53	UTILPASHED OG TRÆTHED	58	564	25	1.24852	2.65e-06	0.000535469
F07	PERSONLIGHEDS- OG ADFÆRDSFORSTYRRELSER HJERNEORG BETINGET	I10	BLODTRYKSFORHØJELSE AF UKENDT ÅRSAG	183	282	35	1.10938	2.7e-06	0.000544093
G47	SØVNFORSTYRRELSER	L70	AKNE	990	27	20	1.20255	2.83e-06	0.00056716
F50	SPISEFORSTYRRELSER	N91	MANGLENDE, SPARSOM OG SJÆLDEN MENSTRUATION	183	6	5	2.16949	2.89569e-06	0.000580164
G93	SYGD I HJERNE, ANDRE	R26	GANGBESVÆR OG MOBILITETSFORSTYRRELSER	45	288	15	1.69572	2.91428e-06	0.000582859
B17	LEVERBETÆNDELSE, ANDEN AKUT VIRAL	F51	IKKE ORGANISKE SØVNFORSTYRRELSER	77	85	11	2.00513	2.96253e-06	0.000591988
A46	ROSEN	R05	HOSTE	49	852	28	1.083	2.97e-06	0.000592406
R10	SMERTER I MAVE OG UNDERLIV	T73	SKADEVIRKNING AF ANDRE AFSAVN	70	113	12	1.9331	2.98349e-06	0.000595127
K25	MAVESÅR	M11	GIGT FORÅRSAGET AF KRYSTALLER, ANDRE FORMER	283	109	25	1.32526	3e-06	0.000598541
G43	MIGRÆNE	M11	GIGT FORÅRSAGET AF KRYSTALLER, ANDRE FORMER	210	109	21	1.46713	3.04e-06	0.000605295
B90	TUBERKULOSE, FØLGER EFTER	R53	UTILPASHED OG TRÆTHED	62	564	26	1.21529	3.13e-06	0.000621783
F22	PARANOIDE PSYKOSER	F23	PSYKOSER, AKUTTE OG FORBIGÅENDE	561	66	27	1.19216	3.22e-06	0.000638994
R11	KVALME OG OPKASTNING	R12	HALSBRAND	79	517	29	1.16119	3.33e-06	0.00065874
A41	ANDEN BLODFORGIFTNING	N30	BLÆREBETÆNDELSE	32	136	9	2.10607	3.37722e-06	0.000668375
J42	KRONISK BRONKIT UDEN SPECIFIKATION	R60	ØDEM IKKE KLASSIFICERET ANDETSTEDS	129	178	21	1.46316	3.44e-06	0.000678
M54	RYGSMERTER	R23	HUDFORANDRINGER, ANDRE	654	81	34	1.03323	3.46e-06	0.000680925
R02	KOLDBRAND IKKE KLASSIFICERET ANDETSTEDS	R26	GANGBESVÆR OG MOBILITETSFORSTYRRELSER	17	288	9	2.00686	3.46297e-06	0.000681774
R23	HUDFORANDRINGER, ANDRE	R46	SYMPT OG ABNORME FUND VEDRØRENDE UDSEENDE OG OPFØRSEL	81	624	33	1.0551	3.59e-06	0.000703613
J10	INFLUENZA FORÅRSAGET AF ANDEN IDENTIFICERET TYPE INFL.VIRUS	M40	KRUM RYG	756	60	30	1.06792	3.61e-06	0.000706796
N30	BLÆREBETÆNDELSE	R10	SMERTER I MAVE OG UNDERLIV	136	70	13	1.84624	3.64648e-06	0.000713569
R05	HOSTE	R33	URINRETENTION	852	57	31	1.0217	3.66e-06	0.000716208
E61	MANGEL PÅ ANDRE SPORELEMENTER	K25	MAVESÅR	41	283	14	1.72842	3.69806e-06	0.000722415
F25	PSYKOSER, SKIZO-AFFEKTIVE	F31	BIPOLAR AFFEKTIV SINDSLIDELSE	145	172	22	1.42249	3.7e-06	0.000722343
I46	HJERTESTOP	L89	LIGGESÅR	121	36	9	2.10531	3.72301e-06	0.000725415
E16	FORSTYRRELSER I BUGSPYTKIRTLENS INDRE SEKRETION, ANDRE	F06	PSYKISKE LIDELSER HJERNEORGANISK BETINGET, ANDRE	32	222	11	1.92537	3.76626e-06	0.000733211
F13	SEDATIVA-HYPNOTIKABETINGEDE PSYKISKE FORSTYRRELSER	F32	DEPRESSIV ENKELTEPISODE	291	219	40	1.00914	3.82e-06	0.000743154
R05	HOSTE	R73	FORHØJET BLODSUKKER	852	52	29	1.05227	3.86e-06	0.000750391
B15	AKUT LEVERBETÆNDELSE A	L29	KLØE	45	618	22	1.28281	3.92e-06	0.000759224
L89	LIGGESÅR	R07	SMERTER I HALS OG BRYST	36	493	17	1.49309	3.99e-06	0.00077172
J44	KRONISK OBSTRUKTIV LUNGESYGDOM, ANDEN	R05	HOSTE	35	852	22	1.19245	4.03e-06	0.000778404
F62	IKKE ORGANISK PERSONLIGHEDSÆNDRING	I64	SLAGTILFÆLDE U OPLYSNING OM BLØDNING ELLER INFARKT	41	56	7	2.23627	4.05246e-06	0.000782214
F21	SKIZOTYPISK SINDSLIDELSE	Z50	BEHANDLING M ANVENDELSE AF GENOPTRÆNINGSFORANSTALTNINGER	280	119	26	1.27881	4.07e-06	0.000784375
F13	SEDATIVA-HYPNOTIKABETINGEDE PSYKISKE FORSTYRRELSER	G44	HOVEDPINE SYNDROMER, ANDRE	291	196	37	1.05131	4.1e-06	0.000789728
B24	HIV SYGDOM OG AIDS UDEN SPECIFIKATION	R60	ØDEM IKKE KLASSIFICERET ANDETSTEDS	120	178	20	1.48689	4.12e-06	0.00079187
A41	ANDEN BLODFORGIFTNING	R39	SYMPT OG ABNORME FUND FRA URINVEJE, ANDRE	32	180	10	1.9996	4.22146e-06	0.000810695
I84	HÆMORROIDER	L29	KLØE	39	618	20	1.33472	4.26e-06	0.000817056
G24	DYSTONI	I46	HJERTESTOP	105	121	15	1.71854	4.34384e-06	0.000832085
K59	FORSTYRRELSER I TARMFUNKTIONEN, ANDRE	L30	DERMATIT, ANDRE FORMER	31	398	14	1.65892	4.36092e-06	0.00083465
G43	MIGRÆNE	K25	MAVESÅR	210	283	38	1.03264	4.37e-06	0.000835609
N30	BLÆREBETÆNDELSE	R50	FEBER AF UKENDT ÅRSAG	136	131	18	1.56643	4.50063e-06	0.000859215
K70	ALKOHOLISK LEVERSYGDOM	R41	SYMPT OG ABNORME FUND VEDR ERKENDELSESEVNE, ANDRE	15	254	8	2.06019	4.52692e-06	0.000862781
G43	MIGRÆNE	Y06	OMSORGSSVIGT	210	62	15	1.6904	4.59676e-06	0.000875356
L29	KLØE	R31	BLOD I URINEN	618	55	25	1.1982	4.6e-06	0.000874822
F11	PSYKISKE LIDELSER OG ADFÆRDSFORSTYRR SOM FØLGE AF OPIOIDBRU	R60	ØDEM IKKE KLASSIFICERET ANDETSTEDS	350	178	39	1.00461	4.89e-06	0.000930504
L89	LIGGESÅR	R26	GANGBESVÆR OG MOBILITETSFORSTYRRELSER	36	288	13	1.75377	4.95024e-06	0.000940301
B15	AKUT LEVERBETÆNDELSE A	R05	HOSTE	45	852	26	1.09342	5.1e-06	0.000966273
F98	ADFÆRDSMÆSSIGE OG EMOTIONELLE FORSTYRRELSER, ANDRE	G40	EPILEPSI	72	337	21	1.39333	5.15e-06	0.000973489
K25	MAVESÅR	K26	SÅR PÅ TOLVFINGERTARM	283	14	8	2.02963	5.16813e-06	0.000975968
M19	SLIDGIGT, ANDRE FORMER	R60	ØDEM IKKE KLASSIFICERET ANDETSTEDS	165	178	24	1.33249	5.18e-06	0.00097663
L21	SEBORROISK DERMATIT	R06	ABNORM VEJRTRÆKNING	18	368	10	1.86805	5.22142e-06	0.000984391
B17	LEVERBETÆNDELSE, ANDEN AKUT VIRAL	R26	GANGBESVÆR OG MOBILITETSFORSTYRRELSER	77	288	20	1.4399	5.35e-06	0.00100755
E87	FORSTYRRELSER I VAND ELEKTROLYT OG SYRE-BASEBALANCE, ANDRE	T73	SKADEVIRKNING AF ANDRE AFSAVN	40	113	9	2.07469	5.40943e-06	0.00101646
I85	ÅREKNUDER PÅ SPISERØRET	K74	BINDEVÆVSDANNELSE I LEVER OG SKRUMPELEVER	3	5	2	1.5784	5.5415e-06	0.00104041
H53	SYNSFORSTYRRELSER	R30	SMERTER VED VANDLADNING	453	115	34	1.05595	5.63e-06	0.00105559
F04	ORG AMNEST SYNDR IKKE FORÅRS AF ALKOHOL EL PSYKOAKT STOFFER	F06	PSYKISKE LIDELSER HJERNEORGANISK BETINGET, ANDRE	22	222	9	2.00897	5.66815e-06	0.00106156
I10	BLODTRYKSFORHØJELSE AF UKENDT ÅRSAG	R00	ABNORM HJERTERYTME	282	27	11	1.85626	5.6786e-06	0.00106263
J18	LUNGEBETÆNDELSE, AGENS IKKE SPECIFICERET	J44	KRONISK OBSTRUKTIV LUNGESYGDOM, ANDEN	26	35	5	2.23266	5.67947e-06	0.00106192
A46	ROSEN	L29	KLØE	49	618	23	1.23386	5.69e-06	0.00106234
J10	INFLUENZA FORÅRSAGET AF ANDEN IDENTIFICERET TYPE INFL.VIRUS	T30	FORBRÆNDING OG ÆTSNING U ANGIVELSE AF LEGEMSREGION	756	39	22	1.20717	5.92e-06	0.00110293
F41	ANGSTTILSTANDE, ANDRE	F42	OBSESSIV-KOMPULSIV TILSTAND	610	37	19	1.34736	5.93e-06	0.00110316
B34	VIRUSSYGDOM UDEN SPECIFIKATION LOKALISATION	F22	PARANOIDE PSYKOSER	83	561	31	1.07848	5.96e-06	0.00110682
K25	MAVESÅR	T73	SKADEVIRKNING AF ANDRE AFSAVN	283	113	25	1.2782	6.02e-06	0.00111607
K25	MAVESÅR	R13	SYNKEBESVÆR	283	113	25	1.2782	6.02e-06	0.00111698
F18	SNIFFERSTOFBETINGEDE PSYKISKE LIDELSER OG ADFÆRDSFORSTYRR	G93	SYGD I HJERNE, ANDRE	76	45	8	2.1417	6.05065e-06	0.00112024
B95	STREPTO- OG STAFYLOKOKKER SOM ÅRSAG TIL SYGD I ANDRE KAP	R06	ABNORM VEJRTRÆKNING	62	368	20	1.4041	6.1e-06	0.00112756
E78	FORSTYRRELSER I LIPOPROTEINSTOFSKIFTET OG ANDRE LIPIDÆMIER	R07	SMERTER I HALS OG BRYST	89	493	30	1.11258	6.15e-06	0.00113611
A49	BAKTERIEL INFEKTION U ANGIVELSE AF LOKALISATION	L30	DERMATIT, ANDRE FORMER	40	398	16	1.54176	6.23495e-06	0.0011478
L65	HÅRTAB U ARDANNELSE, ANDRE FORMER	M54	RYGSMERTER	38	654	20	1.29575	6.31e-06	0.00115933
E66	FEDME, OVERVÆGT	G21	SEKUNDÆR RYSTELAMMELSE	388	50	18	1.46203	6.61e-06	0.00121308
G44	HOVEDPINE SYNDROMER, ANDRE	J45	ASTMA	196	297	37	1.02345	6.72e-06	0.00123039
A46	ROSEN	F19	PSYKISKE LIDELSER EFTER FLERE ELLER ANDRE PSYKOAKT STOFFER	49	441	19	1.402	6.99e-06	0.00127863
A49	BAKTERIEL INFEKTION U ANGIVELSE AF LOKALISATION	H53	SYNSFORSTYRRELSER	40	453	17	1.4678	7.17e-06	0.0013097
E11	SUKKERSYGE, IKKE INSULINKRÆVENDE	R07	SMERTER I HALS OG BRYST	94	493	31	1.08489	7.2e-06	0.00131307
F06	PSYKISKE LIDELSER HJERNEORGANISK BETINGET, ANDRE	R40	BEVIDSTHEDSPÅVIRKNING	222	76	17	1.55445	7.20519e-06	0.00131362
I84	HÆMORROIDER	R44	SYMPT OG ABNORME FUND VEDRØRENDE OPFATTELSESEVNE, ANDRE	39	901	24	1.09782	7.36e-06	0.00133798
B24	HIV SYGDOM OG AIDS UDEN SPECIFIKATION	F65	SEKSUELLE AFVIGELSER (PERVERSIONER)	120	30	8	2.10351	7.40544e-06	0.00134365
R13	SYNKEBESVÆR	R39	SYMPT OG ABNORME FUND FRA URINVEJE, ANDRE	113	180	19	1.47747	7.53e-06	0.00136487
K73	KRONISK LEVERBETÆNDELSE IKKE KLASSIFICERET ANDETSTEDS	K76	LEVERSYGDOM, ANDRE	6	25	3	1.93568	7.6412e-06	0.001382
L29	KLØE	R10	SMERTER I MAVE OG UNDERLIV	618	70	29	1.08427	7.84e-06	0.00141382
E66	FEDME, OVERVÆGT	Z72	PROBLEMER I FORBINDELSE M LIVSSTIL	388	46	17	1.48625	7.96e-06	0.00143425
R26	GANGBESVÆR OG MOBILITETSFORSTYRRELSER	R32	URININKONTINENS UDEN SPECIFIKATION	288	79	20	1.40764	8.18e-06	0.00146828
A36	DIFTERI	B24	HIV SYGDOM OG AIDS UDEN SPECIFIKATION	5	120	4	2.08025	8.19093e-06	0.00146855
I20	BRYSTKRAMPE	R07	SMERTER I HALS OG BRYST	10	493	8	1.84887	8.22465e-06	0.00147226
B95	STREPTO- OG STAFYLOKOKKER SOM ÅRSAG TIL SYGD I ANDRE KAP	R12	HALSBRAND	62	517	24	1.21855	8.26e-06	0.00147567
J45	ASTMA	Z25	BEHOV FOR VACCINATION MOD SYGDOM F A ANDET ENKELTVIRUS	297	18	9	1.92965	8.27243e-06	0.00147732
R10	SMERTER I MAVE OG UNDERLIV	R12	HALSBRAND	70	517	26	1.16993	8.44e-06	0.001504
F42	OBSESSIV-KOMPULSIV TILSTAND	J10	INFLUENZA FORÅRSAGET AF ANDEN IDENTIFICERET TYPE INFL.VIRUS	37	756	21	1.21118	8.51e-06	0.00151346
B24	HIV SYGDOM OG AIDS UDEN SPECIFIKATION	F19	PSYKISKE LIDELSER EFTER FLERE ELLER ANDRE PSYKOAKT STOFFER	120	441	34	1.03462	8.63e-06	0.00153011
G21	SEKUNDÆR RYSTELAMMELSE	R60	ØDEM IKKE KLASSIFICERET ANDETSTEDS	50	178	12	1.8109	8.6597e-06	0.0015344
M19	SLIDGIGT, ANDRE FORMER	R26	GANGBESVÆR OG MOBILITETSFORSTYRRELSER	165	288	32	1.09544	8.7e-06	0.00154116
J10	INFLUENZA FORÅRSAGET AF ANDEN IDENTIFICERET TYPE INFL.VIRUS	L50	NÆLDEFEBER	756	65	31	1.00577	8.73e-06	0.00154388
F41	ANGSTTILSTANDE, ANDRE	F45	SOMATOFORME TILSTANDE	610	26	15	1.45881	9.11e-06	0.00160346
F10	PSYKISKE LIDELSER OG ADFÆRDSFORSTYRRELSER ALKOHOLBETINGEDE	T50	FORGIFTNING M ANDRE OG IKKE SPEC LÆGEMIDLER M.M.	1149	11	11	1.30947	9.14e-06	0.00160758
F51	IKKE ORGANISKE SØVNFORSTYRRELSER	K77	LEVERLIDELSE VED SYGDOM KLASSIFICERET ANDETSTEDS	85	293	21	1.36015	9.64e-06	0.00168933
J00	FORKØLELSE, SNUE	R61	ØGET SVEDSEKRETION	578	43	20	1.29565	9.79e-06	0.00171365
R30	SMERTER VED VANDLADNING	R39	SYMPT OG ABNORME FUND FRA URINVEJE, ANDRE	115	180	19	1.45565	9.83e-06	0.00171883
I39	BETÆNDELSE M.M. AF HJERTEKLAP VED SYGDOM KLASS ANDETSTEDS	K77	LEVERLIDELSE VED SYGDOM KLASSIFICERET ANDETSTEDS	11	293	7	2.01477	1.00028e-05	0.0017478
N30	BLÆREBETÆNDELSE	R26	GANGBESVÆR OG MOBILITETSFORSTYRRELSER	136	288	28	1.1681	1.02e-05	0.00177448
M11	GIGT FORÅRSAGET AF KRYSTALLER, ANDRE FORMER	M17	SLIDGIGT I KNÆ	109	17	6	2.16283	1.05968e-05	0.00184165
L29	KLØE	L55	SOLSKOLDNING	618	11	9	1.70545	1.0598e-05	0.00184046
J42	KRONISK BRONKIT UDEN SPECIFIKATION	R26	GANGBESVÆR OG MOBILITETSFORSTYRRELSER	129	288	27	1.18766	1.07e-05	0.00185771
A41	ANDEN BLODFORGIFTNING	R31	BLOD I URINEN	32	55	6	2.18916	1.07221e-05	0.00185632
L30	DERMATIT, ANDRE FORMER	R18	BUGVATTERSOT	398	29	13	1.6348	1.07322e-05	0.00185666
I10	BLODTRYKSFORHØJELSE AF UKENDT ÅRSAG	I69	FØLGER EFTER KARSYGDOM I HJERNE	282	39	13	1.68871	1.08286e-05	0.0018719
A46	ROSEN	L89	LIGGESÅR	49	36	6	2.18802	1.10715e-05	0.00190952
R05	HOSTE	T30	FORBRÆNDING OG ÆTSNING U ANGIVELSE AF LEGEMSREGION	852	39	23	1.11251	1.13e-05	0.00195042
I61	HJERNEBLØDNING	R60	ØDEM IKKE KLASSIFICERET ANDETSTEDS	128	178	20	1.40586	1.14e-05	0.00196178
K25	MAVESÅR	R60	ØDEM IKKE KLASSIFICERET ANDETSTEDS	283	178	33	1.05967	1.17e-05	0.00200428
J10	INFLUENZA FORÅRSAGET AF ANDEN IDENTIFICERET TYPE INFL.VIRUS	R33	URINRETENTION	756	57	28	1.04058	1.18e-05	0.00202955
B18	KRONISK VIRAL LEVERBETÆNDELSE	M54	RYGSMERTER	58	654	26	1.10763	1.21e-05	0.00207652
M40	KRUM RYG	R60	ØDEM IKKE KLASSIFICERET ANDETSTEDS	60	178	13	1.72118	1.21072e-05	0.00207396
G93	SYGD I HJERNE, ANDRE	I10	BLODTRYKSFORHØJELSE AF UKENDT ÅRSAG	45	282	14	1.62678	1.22316e-05	0.0020921
F98	ADFÆRDSMÆSSIGE OG EMOTIONELLE FORSTYRRELSER, ANDRE	G24	DYSTONI	72	105	11	1.86343	1.22737e-05	0.00209774
A41	ANDEN BLODFORGIFTNING	H40	GRØN STÆR	32	16	4	2.11326	1.23729e-05	0.00211309
E16	FORSTYRRELSER I BUGSPYTKIRTLENS INDRE SEKRETION, ANDRE	R05	HOSTE	32	852	20	1.17712	1.27e-05	0.00216343
B90	TUBERKULOSE, FØLGER EFTER	R26	GANGBESVÆR OG MOBILITETSFORSTYRRELSER	62	288	17	1.4857	1.27e-05	0.00216378
R18	BUGVATTERSOT	R60	ØDEM IKKE KLASSIFICERET ANDETSTEDS	29	178	9	1.96072	1.27009e-05	0.00216259
F04	ORG AMNEST SYNDR IKKE FORÅRS AF ALKOHOL EL PSYKOAKT STOFFER	F07	PERSONLIGHEDS- OG ADFÆRDSFORSTYRRELSER HJERNEORG BETINGET	22	183	8	2.01696	1.28441e-05	0.00218044
I95	LAVT BLODTRYK	R61	ØGET SVEDSEKRETION	42	43	6	2.17608	1.28574e-05	0.00218106
F25	PSYKOSER, SKIZO-AFFEKTIVE	R06	ABNORM VEJRTRÆKNING	145	368	34	1.02337	1.32e-05	0.00223676
K25	MAVESÅR	R33	URINRETENTION	283	57	16	1.526	1.3293e-05	0.00224487
I47	ANFALDSVIS TAKYKARDI	R05	HOSTE	23	852	16	1.28916	1.33e-05	0.00224122
E87	FORSTYRRELSER I VAND ELEKTROLYT OG SYRE-BASEBALANCE, ANDRE	R00	ABNORM HJERTERYTME	40	27	5	2.17542	1.36326e-05	0.00230051
B95	STREPTO- OG STAFYLOKOKKER SOM ÅRSAG TIL SYGD I ANDRE KAP	E66	FEDME, OVERVÆGT	62	388	20	1.33715	1.38e-05	0.00232081
A46	ROSEN	J45	ASTMA	49	297	15	1.5608	1.40581e-05	0.00236352
E66	FEDME, OVERVÆGT	I46	HJERTESTOP	388	121	31	1.06738	1.42e-05	0.00239022
R30	SMERTER VED VANDLADNING	R31	BLOD I URINEN	115	55	10	1.91223	1.42869e-05	0.00239489
G47	SØVNFORSTYRRELSER	R09	SYMPTOMER OG FUND FRA KREDSLØBS- OG ÅNDEDRÆTSORGANER, ANDRE	990	33	22	1.07333	1.43e-05	0.00239432
M11	GIGT FORÅRSAGET AF KRYSTALLER, ANDRE FORMER	M13	LEDBETÆNDELSE, ANDEN	109	11	5	2.13666	1.43593e-05	0.00240525
H40	GRØN STÆR	J10	INFLUENZA FORÅRSAGET AF ANDEN IDENTIFICERET TYPE INFL.VIRUS	16	756	12	1.47498	1.44e-05	0.00241086
L29	KLØE	R11	KVALME OG OPKASTNING	618	79	31	1.01454	1.44e-05	0.002411
B95	STREPTO- OG STAFYLOKOKKER SOM ÅRSAG TIL SYGD I ANDRE KAP	F65	SEKSUELLE AFVIGELSER (PERVERSIONER)	62	30	6	2.16087	1.46243e-05	0.00244242
M11	GIGT FORÅRSAGET AF KRYSTALLER, ANDRE FORMER	T73	SKADEVIRKNING AF ANDRE AFSAVN	109	113	14	1.66086	1.46751e-05	0.00244911
E88	STOFSKIFTEFORSTYRRELSER, ANDRE	H53	SYNSFORSTYRRELSER	50	453	19	1.34291	1.47e-05	0.00245717
K25	MAVESÅR	R39	SYMPT OG ABNORME FUND FRA URINVEJE, ANDRE	283	180	33	1.04453	1.49e-05	0.00248829
K02	HULLER I TÆNDER	Z04	UNDERSØGELSE OG OBSERVATION AF ANDRE ÅRSAGER	26	469	13	1.57274	1.50568e-05	0.00250542
J42	KRONISK BRONKIT UDEN SPECIFIKATION	N30	BLÆREBETÆNDELSE	129	136	17	1.50714	1.51e-05	0.00250489
I67	KARSYGDOM I HJERNE, ANDEN	I69	FØLGER EFTER KARSYGDOM I HJERNE	5	39	3	1.91693	1.51599e-05	0.00251888
J42	KRONISK BRONKIT UDEN SPECIFIKATION	M19	SLIDGIGT, ANDRE FORMER	129	165	19	1.4209	1.52e-05	0.00252832
L53	ERYTEMATØSE TILSTANDE, ANDRE	R05	HOSTE	13	852	11	1.45846	1.53e-05	0.00253641
G47	SØVNFORSTYRRELSER	K59	FORSTYRRELSER I TARMFUNKTIONEN, ANDRE	990	31	21	1.09091	1.55e-05	0.00255825
F05	DELIRØS TILST IKKE FORÅRS AF ALKOHOL EL PSYKOAKTIVE STOFFER	I46	HJERTESTOP	89	121	13	1.71202	1.55218e-05	0.00256585
B15	AKUT LEVERBETÆNDELSE A	R53	UTILPASHED OG TRÆTHED	45	564	20	1.26893	1.56e-05	0.00256778
K59	FORSTYRRELSER I TARMFUNKTIONEN, ANDRE	M54	RYGSMERTER	31	654	17	1.3295	1.56e-05	0.00256816
E66	FEDME, OVERVÆGT	T30	FORBRÆNDING OG ÆTSNING U ANGIVELSE AF LEGEMSREGION	388	39	15	1.51473	1.57e-05	0.00258588
E87	FORSTYRRELSER I VAND ELEKTROLYT OG SYRE-BASEBALANCE, ANDRE	I21	AKUT MYOKARDIEINFARKT (AMI)	40	5	3	1.91486	1.63815e-05	0.00268644
I10	BLODTRYKSFORHØJELSE AF UKENDT ÅRSAG	R73	FORHØJET BLODSUKKER	282	52	15	1.55185	1.6627e-05	0.00272276
F01	DEMENS VASKULÆR	F18	SNIFFERSTOFBETINGEDE PSYKISKE LIDELSER OG ADFÆRDSFORSTYRR	67	76	9	1.97272	1.68361e-05	0.00274708
A41	ANDEN BLODFORGIFTNING	F22	PARANOIDE PSYKOSER	32	561	16	1.3967	1.7e-05	0.0027649
G43	MIGRÆNE	I46	HJERTESTOP	210	121	21	1.33454	1.7e-05	0.00276794
B17	LEVERBETÆNDELSE, ANDEN AKUT VIRAL	I46	HJERTESTOP	77	121	12	1.76237	1.71444e-05	0.00278736
M54	RYGSMERTER	R25	ABNORME UFRIVILLIGE BEVÆGELSER	654	37	19	1.25929	1.72e-05	0.00279829
E53	B-VITAMINMANGEL, ANDEN	G44	HOVEDPINE SYNDROMER, ANDRE	16	196	7	2.03417	1.72996e-05	0.00280857
A69	SPIROKÆTER, ANDRE INFEKTIONER FORÅRSAGET AF	E61	MANGEL PÅ ANDRE SPORELEMENTER	5	41	3	1.9128	1.76667e-05	0.00286201
E10	SUKKERSYGE, INSULINKRÆVENDE	F07	PERSONLIGHEDS- OG ADFÆRDSFORSTYRRELSER HJERNEORG BETINGET	52	183	12	1.73978	1.77811e-05	0.00287644
E66	FEDME, OVERVÆGT	I61	HJERNEBLØDNING	388	128	32	1.03581	1.78e-05	0.00287825
B95	STREPTO- OG STAFYLOKOKKER SOM ÅRSAG TIL SYGD I ANDRE KAP	K59	FORSTYRRELSER I TARMFUNKTIONEN, ANDRE	62	31	6	2.14361	1.78695e-05	0.00288662
H10	BETÆNDELSE I ØJETS BINDEHINDE	R07	SMERTER I HALS OG BRYST	47	493	19	1.31422	1.8e-05	0.00289893
B34	VIRUSSYGDOM UDEN SPECIFIKATION LOKALISATION	B95	STREPTO- OG STAFYLOKOKKER SOM ÅRSAG TIL SYGD I ANDRE KAP	83	62	9	1.96346	1.82419e-05	0.00294051
A36	DIFTERI	J20	AKUT BRONKIT	5	5	2	1.57404	1.84492e-05	0.0029718
R12	HALSBRAND	R23	HUDFORANDRINGER, ANDRE	517	81	28	1.07887	1.85e-05	0.00298102
K77	LEVERLIDELSE VED SYGDOM KLASSIFICERET ANDETSTEDS	R18	BUGVATTERSOT	293	29	11	1.74393	1.86342e-05	0.0029931
G24	DYSTONI	N30	BLÆREBETÆNDELSE	105	136	15	1.58305	1.86633e-05	0.00299565
A49	BAKTERIEL INFEKTION U ANGIVELSE AF LOKALISATION	R26	GANGBESVÆR OG MOBILITETSFORSTYRRELSER	40	288	13	1.63694	1.86672e-05	0.00299416
E87	FORSTYRRELSER I VAND ELEKTROLYT OG SYRE-BASEBALANCE, ANDRE	R26	GANGBESVÆR OG MOBILITETSFORSTYRRELSER	40	288	13	1.63694	1.86672e-05	0.00299205
B17	LEVERBETÆNDELSE, ANDEN AKUT VIRAL	R06	ABNORM VEJRTRÆKNING	77	368	22	1.25861	1.89e-05	0.00303323
K29	MAVEKATAR	R12	HALSBRAND	38	517	17	1.36847	1.92e-05	0.00306526
B90	TUBERKULOSE, FØLGER EFTER	J45	ASTMA	62	297	17	1.44812	1.92e-05	0.00307161
N13	AFLØBSHINDRING OG TILBAGELØB I URINVEJE	R33	URINRETENTION	4	57	3	1.90333	1.94944e-05	0.00311582
N47	SYGD I FORHUD	R33	URINRETENTION	4	57	3	1.90333	1.94944e-05	0.00311362
F70	MENTAL RETARDERING I LETTERE GRAD	H50	SKELEN. ANDRE FORMER	27	43	5	2.14892	1.96099e-05	0.00312987
E87	FORSTYRRELSER I VAND ELEKTROLYT OG SYRE-BASEBALANCE, ANDRE	R18	BUGVATTERSOT	40	29	5	2.14924	1.96992e-05	0.00314191
M40	KRUM RYG	R53	UTILPASHED OG TRÆTHED	60	564	24	1.14743	1.98e-05	0.0031557
E51	THIAMIN MANGEL	F18	SNIFFERSTOFBETINGEDE PSYKISKE LIDELSER OG ADFÆRDSFORSTYRR	26	76	6	2.12873	1.98623e-05	0.00315904
B90	TUBERKULOSE, FØLGER EFTER	Z04	UNDERSØGELSE OG OBSERVATION AF ANDRE ÅRSAGER	62	469	22	1.22515	2.01e-05	0.00319203
B90	TUBERKULOSE, FØLGER EFTER	L30	DERMATIT, ANDRE FORMER	62	398	20	1.3048	2.03e-05	0.00321497
B18	KRONISK VIRAL LEVERBETÆNDELSE	B22	AIDS MEDFØRENDE ANDRE SPECIFICEREDE SYGDOMME	58	4	3	1.90169	2.0553e-05	0.00325747
F13	SEDATIVA-HYPNOTIKABETINGEDE PSYKISKE FORSTYRRELSER	F61	FORSTYRRET PERSONLIGHEDSSTRUKTUR AF BLANDET OG ANDEN TYPE	291	40	13	1.6253	2.08992e-05	0.00330772
G81	HALVSIDIG LAMMELSE	I69	FØLGER EFTER KARSYGDOM I HJERNE	15	39	4	2.08582	2.09718e-05	0.00331689
E66	FEDME, OVERVÆGT	R32	URININKONTINENS UDEN SPECIFIKATION	388	79	23	1.21805	2.1e-05	0.00331927
J10	INFLUENZA FORÅRSAGET AF ANDEN IDENTIFICERET TYPE INFL.VIRUS	L89	LIGGESÅR	756	36	20	1.17938	2.16e-05	0.00340663
E66	FEDME, OVERVÆGT	T71	KVÆLNING	388	16	9	1.79239	2.16066e-05	0.00340778
F50	SPISEFORSTYRRELSER	T14	LÆSION U ANGIVELSE AF LEGEMSREGION	183	53	12	1.71931	2.18815e-05	0.00344396
L89	LIGGESÅR	R31	BLOD I URINEN	36	55	6	2.12764	2.18902e-05	0.00344295
H10	BETÆNDELSE I ØJETS BINDEHINDE	H53	SYNSFORSTYRRELSER	47	453	18	1.34654	2.19e-05	0.00344292
G91	VAND I HOVEDET	G94	SYGD I HJERNE, ANDRE VED SYGD KLASS ANSTED	16	2	2	1.571	2.21795e-05	0.00348361
B23	AIDS MEDFØRENDE ANDRE TILSTANDE	K77	LEVERLIDELSE VED SYGDOM KLASSIFICERET ANDETSTEDS	12	293	7	1.95128	2.21846e-05	0.00348199
R13	SYNKEBESVÆR	T73	SKADEVIRKNING AF ANDRE AFSAVN	113	113	14	1.61967	2.23544e-05	0.00350379
A49	BAKTERIEL INFEKTION U ANGIVELSE AF LOKALISATION	K77	LEVERLIDELSE VED SYGDOM KLASSIFICERET ANDETSTEDS	40	293	13	1.61759	2.25152e-05	0.00352414
J44	KRONISK OBSTRUKTIV LUNGESYGDOM, ANDEN	J98	ÅNDEDRÆTSSYGDOM, ANDEN	35	34	5	2.13955	2.25992e-05	0.00353484
R00	ABNORM HJERTERYTME	R46	SYMPT OG ABNORME FUND VEDRØRENDE UDSEENDE OG OPFØRSEL	27	624	15	1.38624	2.27e-05	0.00354452
F19	PSYKISKE LIDELSER EFTER FLERE ELLER ANDRE PSYKOAKT STOFFER	F51	IKKE ORGANISKE SØVNFORSTYRRELSER	441	85	26	1.12336	2.37e-05	0.00369178
J44	KRONISK OBSTRUKTIV LUNGESYGDOM, ANDEN	L30	DERMATIT, ANDRE FORMER	35	398	14	1.51896	2.40766e-05	0.00374527
L30	DERMATIT, ANDRE FORMER	T14	LÆSION U ANGIVELSE AF LEGEMSREGION	398	53	18	1.35815	2.41e-05	0.00374438
F32	DEPRESSIV ENKELTEPISODE	G44	HOVEDPINE SYNDROMER, ANDRE	219	196	29	1.09472	2.43e-05	0.00378452
M54	RYGSMERTER	R10	SMERTER I MAVE OG UNDERLIV	654	70	29	1.00821	2.48e-05	0.00384643
F19	PSYKISKE LIDELSER EFTER FLERE ELLER ANDRE PSYKOAKT STOFFER	G24	DYSTONI	441	105	30	1.04016	2.49e-05	0.00385829
B06	RØDE HUNDE	B26	FÅRESYGE	3	10	2	1.57187	2.49115e-05	0.00386189
J10	INFLUENZA FORÅRSAGET AF ANDEN IDENTIFICERET TYPE INFL.VIRUS	K59	FORSTYRRELSER I TARMFUNKTIONEN, ANDRE	756	31	18	1.22584	2.5e-05	0.00387122
A41	ANDEN BLODFORGIFTNING	J00	FORKØLELSE, SNUE	32	578	16	1.36022	2.51e-05	0.00388289
J10	INFLUENZA FORÅRSAGET AF ANDEN IDENTIFICERET TYPE INFL.VIRUS	T14	LÆSION U ANGIVELSE AF LEGEMSREGION	756	53	26	1.03475	2.51e-05	0.00388453
F06	PSYKISKE LIDELSER HJERNEORGANISK BETINGET, ANDRE	I63	INFARCTUS CEREBRI	222	7	5	2.02685	2.51469e-05	0.00388775
L25	KONTAKTDERMATIT UDEN SPECIFIKATION	L30	DERMATIT, ANDRE FORMER	5	398	5	1.90251	2.53398e-05	0.00391491
G62	POLYNEUROPATIER, ANDRE	H18	SYGDOMME I ØJETS HORNHINDE, ANDRE	98	3	3	1.87652	2.56494e-05	0.00395198
L89	LIGGESÅR	R02	KOLDBRAND IKKE KLASSIFICERET ANDETSTEDS	36	17	4	2.0758	2.59904e-05	0.0040018
B68	BÆNDELORM	L40	PSORIASIS	7	100	4	2.04363	2.62374e-05	0.00403709
E66	FEDME, OVERVÆGT	I20	BRYSTKRAMPE	388	10	7	1.87611	2.63319e-05	0.00404888
R06	ABNORM VEJRTRÆKNING	R50	FEBER AF UKENDT ÅRSAG	368	131	31	1.03164	2.67e-05	0.00410235
F25	PSYKOSER, SKIZO-AFFEKTIVE	R33	URINRETENTION	145	57	11	1.7726	2.67847e-05	0.00411014
T00	OVERFLADISK LÆSION AF FLERE LEGEMSREGIONER	T14	LÆSION U ANGIVELSE AF LEGEMSREGION	12	53	4	2.06696	2.70255e-05	0.0041443
F03	DEMENS UDEN SPECIFIKATION	I46	HJERTESTOP	35	121	8	1.97632	2.71465e-05	0.00415723
R26	GANGBESVÆR OG MOBILITETSFORSTYRRELSER	R27	KOORDINATIONSFORSTYRRELSER, ANDRE	288	47	14	1.55236	2.72129e-05	0.00416458
J44	KRONISK OBSTRUKTIV LUNGESYGDOM, ANDEN	M54	RYGSMERTER	35	654	18	1.25562	2.81e-05	0.00429105
I10	BLODTRYKSFORHØJELSE AF UKENDT ÅRSAG	R60	ØDEM IKKE KLASSIFICERET ANDETSTEDS	282	178	32	1.02139	2.86e-05	0.00436093
F05	DELIRØS TILST IKKE FORÅRS AF ALKOHOL EL PSYKOAKTIVE STOFFER	I61	HJERNEBLØDNING	89	128	13	1.64947	2.86801e-05	0.00436849
J00	FORKØLELSE, SNUE	L73	SYGD I HUDENS OG UNDERHUDENS FOLLIKLER, ANDRE	578	6	6	1.76885	2.87784e-05	0.00438051
H40	GRØN STÆR	M54	RYGSMERTER	16	654	11	1.52127	2.91063e-05	0.00442746
A46	ROSEN	F91	ADFÆRDSFORSTYRRELSER	49	112	9	1.90612	2.91664e-05	0.00443363
F60	SPECIFIKKE FORSTYRRELSER AF PERSONLIGHEDSSTRUKTUR	Y06	OMSORGSSVIGT	635	62	26	1.05816	2.97e-05	0.00450222
R40	BEVIDSTHEDSPÅVIRKNING	T90	FØLGETILSTANDE EFTER LÆSION AF HOVED	76	9	4	2.04942	3.03701e-05	0.00459811
F33	PERIODISK DEPRESSION	G62	POLYNEUROPATIER, ANDRE	293	98	22	1.24147	3.04e-05	0.00459924
K59	FORSTYRRELSER I TARMFUNKTIONEN, ANDRE	Z04	UNDERSØGELSE OG OBSERVATION AF ANDRE ÅRSAGER	31	469	14	1.46882	3.06e-05	0.00461341
F22	PARANOIDE PSYKOSER	R23	HUDFORANDRINGER, ANDRE	561	81	29	1.01821	3.06e-05	0.00461726
E87	FORSTYRRELSER I VAND ELEKTROLYT OG SYRE-BASEBALANCE, ANDRE	L30	DERMATIT, ANDRE FORMER	40	398	15	1.4543	3.06e-05	0.0046201
F05	DELIRØS TILST IKKE FORÅRS AF ALKOHOL EL PSYKOAKTIVE STOFFER	R41	SYMPT OG ABNORME FUND VEDR ERKENDELSESEVNE, ANDRE	89	254	19	1.34536	3.07e-05	0.00462893
B01	SKOLDKOPPER	B05	MÆSLINGER	8	4	2	1.571	3.09758e-05	0.00465871
J10	INFLUENZA FORÅRSAGET AF ANDEN IDENTIFICERET TYPE INFL.VIRUS	J98	ÅNDEDRÆTSSYGDOM, ANDEN	756	34	19	1.18233	3.12e-05	0.0046897
B90	TUBERKULOSE, FØLGER EFTER	J98	ÅNDEDRÆTSSYGDOM, ANDEN	62	34	6	2.09302	3.12324e-05	0.00469108
B17	LEVERBETÆNDELSE, ANDEN AKUT VIRAL	R31	BLOD I URINEN	77	55	8	1.97632	3.12597e-05	0.00469209
F22	PARANOIDE PSYKOSER	F65	SEKSUELLE AFVIGELSER (PERVERSIONER)	561	30	15	1.38753	3.13e-05	0.0047023
E78	FORSTYRRELSER I LIPOPROTEINSTOFSKIFTET OG ANDRE LIPIDÆMIER	G43	MIGRÆNE	89	210	17	1.42989	3.14e-05	0.00470947
A49	BAKTERIEL INFEKTION U ANGIVELSE AF LOKALISATION	F22	PARANOIDE PSYKOSER	40	561	18	1.28064	3.15e-05	0.00471173
K59	FORSTYRRELSER I TARMFUNKTIONEN, ANDRE	R05	HOSTE	31	852	19	1.14753	3.15e-05	0.00471238
J00	FORKØLELSE, SNUE	R11	KVALME OG OPKASTNING	578	79	29	1.01168	3.19e-05	0.00476545
L30	DERMATIT, ANDRE FORMER	R32	URININKONTINENS UDEN SPECIFIKATION	398	79	23	1.18486	3.2e-05	0.00477381
I95	LAVT BLODTRYK	R26	GANGBESVÆR OG MOBILITETSFORSTYRRELSER	42	288	13	1.5819	3.36928e-05	0.0050043
B95	STREPTO- OG STAFYLOKOKKER SOM ÅRSAG TIL SYGD I ANDRE KAP	N90	ANDRE IKKE INFLAMMATORISKE SYGDOMME I KVINDENS YDRE KØNSDELE	62	11	4	2.05015	3.42027e-05	0.00507338
F15	STIMULANTIABETINGEDE PSYKISKE LIDELSER OG ADFÆRDSFORSTYRR	R23	HUDFORANDRINGER, ANDRE	123	81	12	1.69028	3.43794e-05	0.00509626
K76	LEVERSYGDOM, ANDRE	R17	GULSOT UDEN SPECIFIKATION	25	26	4	2.06182	3.46704e-05	0.00513269
E61	MANGEL PÅ ANDRE SPORELEMENTER	R05	HOSTE	41	852	23	1.04672	3.49e-05	0.00516213
F19	PSYKISKE LIDELSER EFTER FLERE ELLER ANDRE PSYKOAKT STOFFER	T40	FORGIFTNINGER MED OPIOIDER, KOKAIN OG HALLUCINOGENER	441	7	6	1.85256	3.49431e-05	0.00516296
L30	DERMATIT, ANDRE FORMER	L89	LIGGESÅR	398	36	14	1.486	3.51e-05	0.00518573
B18	KRONISK VIRAL LEVERBETÆNDELSE	M41	SKÆV RYG	58	37	6	2.0829	3.51415e-05	0.0051855
R33	URINRETENTION	R60	ØDEM IKKE KLASSIFICERET ANDETSTEDS	57	178	12	1.6705	3.6115e-05	0.00532224
B20	HIV SYGDOM MEDFØRENDE INFEKTIØSE OG PARASITÆRE SYGDOMME	B23	AIDS MEDFØRENDE ANDRE TILSTANDE	3	12	2	1.56926	3.65219e-05	0.00537522
F21	SKIZOTYPISK SINDSLIDELSE	Y06	OMSORGSSVIGT	280	62	16	1.43748	3.69e-05	0.00542141
G44	HOVEDPINE SYNDROMER, ANDRE	N30	BLÆREBETÆNDELSE	196	136	21	1.27323	3.69e-05	0.00542285
B95	STREPTO- OG STAFYLOKOKKER SOM ÅRSAG TIL SYGD I ANDRE KAP	R10	SMERTER I MAVE OG UNDERLIV	62	70	8	1.95633	3.78494e-05	0.00554899
G62	POLYNEUROPATIER, ANDRE	R41	SYMPT OG ABNORME FUND VEDR ERKENDELSESEVNE, ANDRE	98	254	20	1.2937	3.79e-05	0.00555712
X60	FORSÆTLIG SELVBESKAD M IKKE-OPIOIDT ANALGETIKUM O.L.	X78	FORSÆTLIG SELVBESKADIGELSE M SKARP GENSTAND	5	7	2	1.5697	3.86962e-05	0.00565485
B18	KRONISK VIRAL LEVERBETÆNDELSE	B23	AIDS MEDFØRENDE ANDRE TILSTANDE	58	12	4	2.04507	3.87738e-05	0.00566254
B18	KRONISK VIRAL LEVERBETÆNDELSE	K72	LEVERSVIGT IKKE KLASSIFICERET ANDETSTEDS	58	12	4	2.04507	3.87738e-05	0.0056589
J10	INFLUENZA FORÅRSAGET AF ANDEN IDENTIFICERET TYPE INFL.VIRUS	R02	KOLDBRAND IKKE KLASSIFICERET ANDETSTEDS	756	17	12	1.40578	3.88e-05	0.00566283
K77	LEVERLIDELSE VED SYGDOM KLASSIFICERET ANDETSTEDS	R11	KVALME OG OPKASTNING	293	79	19	1.31553	3.9e-05	0.00568281
F14	KOKAINBETINGEDE PSYKISKE LIDELSER OG ADFÆRDSFORSTYRRELSER	F16	HALLUCINOGENBETINGEDE PSYKISKE LIDELSER OG ADFÆRDSFORSTYRR	201	8	5	2.01086	3.90281e-05	0.00568505
K56	TARMSLYNG U OPLYSNING OM BROK	R11	KVALME OG OPKASTNING	28	79	6	2.06549	3.91436e-05	0.0056982
E11	SUKKERSYGE, IKKE INSULINKRÆVENDE	R35	STOR DIURESE	94	8	4	2.02495	4.00959e-05	0.00582189
L70	AKNE	M54	RYGSMERTER	27	654	15	1.32935	4.08e-05	0.00591727
E66	FEDME, OVERVÆGT	R02	KOLDBRAND IKKE KLASSIFICERET ANDETSTEDS	388	17	9	1.73463	4.11729e-05	0.00595159
G40	EPILEPSI	Z50	BEHANDLING M ANVENDELSE AF GENOPTRÆNINGSFORANSTALTNINGER	337	119	27	1.08605	4.12e-05	0.0059539
M06	LEDDEGIGT, ANDRE FORMER	M11	GIGT FORÅRSAGET AF KRYSTALLER, ANDRE FORMER	21	109	6	2.04544	4.16834e-05	0.00601772
G24	DYSTONI	H53	SYNSFORSTYRRELSER	105	453	30	1.00397	4.22e-05	0.00609026
I26	BLODPROP I LUNGE	I80	ÅREBETÆNDELSE	3	13	2	1.56796	4.31535e-05	0.00621019
L30	DERMATIT, ANDRE FORMER	R10	SMERTER I MAVE OG UNDERLIV	398	70	21	1.21636	4.33e-05	0.00622342
J42	KRONISK BRONKIT UDEN SPECIFIKATION	J44	KRONISK OBSTRUKTIV LUNGESYGDOM, ANDEN	129	35	8	1.92361	4.33132e-05	0.00622527
E05	TYREOTOKSIKOSE. HYPERTYREOIDISME	G44	HOVEDPINE SYNDROMER, ANDRE	18	196	7	1.94874	4.34248e-05	0.00623736
L30	DERMATIT, ANDRE FORMER	M40	KRUM RYG	398	60	19	1.27607	4.38e-05	0.00628607
R31	BLOD I URINEN	R53	UTILPASHED OG TRÆTHED	55	564	22	1.14109	4.41e-05	0.00632568
B34	VIRUSSYGDOM UDEN SPECIFIKATION LOKALISATION	R02	KOLDBRAND IKKE KLASSIFICERET ANDETSTEDS	83	17	5	2.07008	4.41591e-05	0.00632681
F91	ADFÆRDSFORSTYRRELSER	I46	HJERTESTOP	112	121	14	1.55099	4.42358e-05	0.00633379
F50	SPISEFORSTYRRELSER	O00	SVANGERSKAB UDEN FOR LIVMODER (GRAVIDITAS EXTRAUTERINA)	183	5	4	1.96791	4.43712e-05	0.00634917
R23	HUDFORANDRINGER, ANDRE	R26	GANGBESVÆR OG MOBILITETSFORSTYRRELSER	81	288	19	1.30568	4.45e-05	0.00636088
M40	KRUM RYG	M53	RYGLIDELSER IKKE KLASSIFICERET ANDETSTEDS, ANDRE	60	23	5	2.07963	4.45773e-05	0.00637062
A41	ANDEN BLODFORGIFTNING	J10	INFLUENZA FORÅRSAGET AF ANDEN IDENTIFICERET TYPE INFL.VIRUS	32	756	18	1.1856	4.5e-05	0.00642
E56	VITAMINMANGELTILSTANDE, ANDRE	G62	POLYNEUROPATIER, ANDRE	73	98	10	1.79292	4.53621e-05	0.00646648
N30	BLÆREBETÆNDELSE	R13	SYNKEBESVÆR	136	113	15	1.49636	4.56e-05	0.00650182
K25	MAVESÅR	K29	MAVEKATAR	283	38	12	1.60665	4.5746e-05	0.00651302
A46	ROSEN	R26	GANGBESVÆR OG MOBILITETSFORSTYRRELSER	49	288	14	1.5038	4.58e-05	0.00651085
E16	FORSTYRRELSER I BUGSPYTKIRTLENS INDRE SEKRETION, ANDRE	R26	GANGBESVÆR OG MOBILITETSFORSTYRRELSER	32	288	11	1.6585	4.63208e-05	0.00658659
G43	MIGRÆNE	J42	KRONISK BRONKIT UDEN SPECIFIKATION	210	129	21	1.25247	4.64e-05	0.00659656
B95	STREPTO- OG STAFYLOKOKKER SOM ÅRSAG TIL SYGD I ANDRE KAP	F98	ADFÆRDSMÆSSIGE OG EMOTIONELLE FORSTYRRELSER, ANDRE	62	72	8	1.93307	4.65883e-05	0.00661633
M53	RYGLIDELSER IKKE KLASSIFICERET ANDETSTEDS, ANDRE	M70	BLØDDELSGIGT OPSTÅET VED BELASTNING, OVERBELASTNING EL TRYK	23	2	2	1.56493	4.67617e-05	0.0066368
J45	ASTMA	R11	KVALME OG OPKASTNING	297	79	19	1.29839	4.72e-05	0.00668793
G47	SØVNFORSTYRRELSER	N90	ANDRE IKKE INFLAMMATORISKE SYGDOMME I KVINDENS YDRE KØNSDELE	990	11	10	1.35173	4.72e-05	0.00669175
B34	VIRUSSYGDOM UDEN SPECIFIKATION LOKALISATION	G43	MIGRÆNE	83	210	16	1.4326	4.82e-05	0.00681601
I95	LAVT BLODTRYK	R11	KVALME OG OPKASTNING	42	79	7	1.99387	4.82855e-05	0.00682744
E66	FEDME, OVERVÆGT	G24	DYSTONI	388	105	27	1.06503	4.83e-05	0.00683166
G44	HOVEDPINE SYNDROMER, ANDRE	K29	MAVEKATAR	196	38	10	1.75287	4.87604e-05	0.006886
L65	HÅRTAB U ARDANNELSE, ANDRE FORMER	M40	KRUM RYG	38	60	6	2.04777	5.0066e-05	0.00705719
E78	FORSTYRRELSER I LIPOPROTEINSTOFSKIFTET OG ANDRE LIPIDÆMIER	G44	HOVEDPINE SYNDROMER, ANDRE	89	196	16	1.43162	5.03e-05	0.00709081
L30	DERMATIT, ANDRE FORMER	R25	ABNORME UFRIVILLIGE BEVÆGELSER	398	37	14	1.45377	5.04e-05	0.00709063
F07	PERSONLIGHEDS- OG ADFÆRDSFORSTYRRELSER HJERNEORG BETINGET	S06	INTRAKRANIEL LÆSION	183	33	9	1.81829	5.05032e-05	0.00710557
B95	STREPTO- OG STAFYLOKOKKER SOM ÅRSAG TIL SYGD I ANDRE KAP	L97	SÅR PÅ BEN IKKE KLASSIFICERET ANDETSTEDS	62	12	4	2.0278	5.05813e-05	0.00710774
B23	AIDS MEDFØRENDE ANDRE TILSTANDE	R05	HOSTE	12	852	10	1.42114	5.06e-05	0.00710522
L30	DERMATIT, ANDRE FORMER	R02	KOLDBRAND IKKE KLASSIFICERET ANDETSTEDS	398	17	9	1.71003	5.06456e-05	0.00710356
F25	PSYKOSER, SKIZO-AFFEKTIVE	F30	MANISK ENKELTEPISODE	145	6	4	1.98343	5.07147e-05	0.00710886
E66	FEDME, OVERVÆGT	R73	FORHØJET BLODSUKKER	388	52	17	1.33551	5.08e-05	0.00711853
L29	KLØE	L65	HÅRTAB U ARDANNELSE, ANDRE FORMER	618	38	18	1.22325	5.19e-05	0.00723728
I10	BLODTRYKSFORHØJELSE AF UKENDT ÅRSAG	I15	BLODTRYKSFORHØJELSE MED KENDT ÅRSAG (SEKUNDÆR HYPERTENSION)	282	4	4	1.89662	5.2933e-05	0.00736067
F10	PSYKISKE LIDELSER OG ADFÆRDSFORSTYRRELSER ALKOHOLBETINGEDE	K70	ALKOHOLISK LEVERSYGDOM	1149	15	13	1.16613	5.32e-05	0.00738274
A46	ROSEN	J10	INFLUENZA FORÅRSAGET AF ANDEN IDENTIFICERET TYPE INFL.VIRUS	49	756	24	1.02802	5.33e-05	0.0073961
F07	PERSONLIGHEDS- OG ADFÆRDSFORSTYRRELSER HJERNEORG BETINGET	R40	BEVIDSTHEDSPÅVIRKNING	183	76	14	1.52081	5.38852e-05	0.00745196
I95	LAVT BLODTRYK	R60	ØDEM IKKE KLASSIFICERET ANDETSTEDS	42	178	10	1.74911	5.40991e-05	0.00747244
R05	HOSTE	Z30	SVANGERSKABSFOREBYGGELSE	852	14	11	1.37534	5.46e-05	0.00753713
K59	FORSTYRRELSER I TARMFUNKTIONEN, ANDRE	R53	UTILPASHED OG TRÆTHED	31	564	15	1.34138	5.48e-05	0.0075463
B24	HIV SYGDOM OG AIDS UDEN SPECIFIKATION	K25	MAVESÅR	120	283	24	1.14278	5.56e-05	0.00764834
J10	INFLUENZA FORÅRSAGET AF ANDEN IDENTIFICERET TYPE INFL.VIRUS	L53	ERYTEMATØSE TILSTANDE, ANDRE	756	13	10	1.46404	5.6e-05	0.0076979
G81	HALVSIDIG LAMMELSE	R41	SYMPT OG ABNORME FUND VEDR ERKENDELSESEVNE, ANDRE	15	254	7	1.89027	5.65883e-05	0.00776894
F22	PARANOIDE PSYKOSER	K29	MAVEKATAR	561	38	17	1.26696	5.75e-05	0.00788488
I60	HJERNEHINDEBLØDNING	I61	HJERNEBLØDNING	3	128	3	1.84074	5.75695e-05	0.00788932
R02	KOLDBRAND IKKE KLASSIFICERET ANDETSTEDS	R12	HALSBRAND	17	517	10	1.58309	5.76876e-05	0.00790073
N91	MANGLENDE, SPARSOM OG SJÆLDEN MENSTRUATION	O92	FORSTYRRELSER I BRYSTKIRTEL OG AMNING EFTER FØDSEL, ANDRE (MORBI ALII MAMMAE LACTATIONIS)	6	7	2	1.56666	5.79854e-05	0.00793672
B18	KRONISK VIRAL LEVERBETÆNDELSE	K76	LEVERSYGDOM, ANDRE	58	25	5	2.05816	5.80109e-05	0.00793543
E61	MANGEL PÅ ANDRE SPORELEMENTER	R33	URINRETENTION	41	57	6	2.03308	5.82324e-05	0.00796091
I61	HJERNEBLØDNING	K25	MAVESÅR	128	283	25	1.11424	5.87e-05	0.00802135
B24	HIV SYGDOM OG AIDS UDEN SPECIFIKATION	T30	FORBRÆNDING OG ÆTSNING U ANGIVELSE AF LEGEMSREGION	120	39	8	1.89343	5.90604e-05	0.0080547
B15	AKUT LEVERBETÆNDELSE A	R06	ABNORM VEJRTRÆKNING	45	368	15	1.40702	5.92e-05	0.00806991
K02	HULLER I TÆNDER	R15	UFRIVILLIG AFGANG AF AFFØRING	26	2	2	1.56234	6.00694e-05	0.00817756
L89	LIGGESÅR	R50	FEBER AF UKENDT ÅRSAG	36	131	8	1.88693	6.01962e-05	0.00818989
R11	KVALME OG OPKASTNING	R13	SYNKEBESVÆR	79	113	11	1.69223	6.07986e-05	0.00825699
B34	VIRUSSYGDOM UDEN SPECIFIKATION LOKALISATION	L03	FLEGMONE	83	4	3	1.8613	6.08478e-05	0.00825873
R05	HOSTE	R25	ABNORME UFRIVILLIGE BEVÆGELSER	852	37	21	1.05592	6.09e-05	0.00825492
F23	PSYKOSER, AKUTTE OG FORBIGÅENDE	Z04	UNDERSØGELSE OG OBSERVATION AF ANDRE ÅRSAGER	66	469	22	1.14387	6.1e-05	0.00826266
J18	LUNGEBETÆNDELSE, AGENS IKKE SPECIFICERET	L29	KLØE	26	618	14	1.35012	6.11e-05	0.00826777
H40	GRØN STÆR	R02	KOLDBRAND IKKE KLASSIFICERET ANDETSTEDS	16	17	3	1.8854	6.16013e-05	0.00833605
B22	AIDS MEDFØRENDE ANDRE SPECIFICEREDE SYGDOMME	K77	LEVERLIDELSE VED SYGDOM KLASSIFICERET ANDETSTEDS	4	293	4	1.88233	6.17377e-05	0.00834953
R11	KVALME OG OPKASTNING	R60	ØDEM IKKE KLASSIFICERET ANDETSTEDS	79	178	14	1.50795	6.19e-05	0.00837154
B86	FNAT	L30	DERMATIT, ANDRE FORMER	29	398	12	1.52789	6.273e-05	0.00846354
G40	EPILEPSI	M40	KRUM RYG	337	60	17	1.33281	6.3e-05	0.00849002
E78	FORSTYRRELSER I LIPOPROTEINSTOFSKIFTET OG ANDRE LIPIDÆMIER	I69	FØLGER EFTER KARSYGDOM I HJERNE	89	39	7	1.96085	6.35989e-05	0.00857059
E87	FORSTYRRELSER I VAND ELEKTROLYT OG SYRE-BASEBALANCE, ANDRE	I50	HJERTESVIGT	40	19	4	2.02209	6.37094e-05	0.00858038
R17	GULSOT UDEN SPECIFIKATION	R18	BUGVATTERSOT	26	29	4	2.02423	6.37112e-05	0.00857553
R05	HOSTE	R19	SYMPT OG ABNORME FUND I FORDØJELSESSYST OG ABDOMEN, ANDRE	852	25	16	1.18555	6.41e-05	0.00861767
R09	SYMPTOMER OG FUND FRA KREDSLØBS- OG ÅNDEDRÆTSORGANER, ANDRE	R26	GANGBESVÆR OG MOBILITETSFORSTYRRELSER	33	288	11	1.62565	6.41445e-05	0.00862361
F70	MENTAL RETARDERING I LETTERE GRAD	J45	ASTMA	27	297	10	1.67812	6.48254e-05	0.00871
K02	HULLER I TÆNDER	R33	URINRETENTION	26	57	5	2.04846	6.51002e-05	0.00874173
F51	IKKE ORGANISKE SØVNFORSTYRRELSER	G43	MIGRÆNE	85	210	16	1.40365	6.53e-05	0.00876973
B23	AIDS MEDFØRENDE ANDRE TILSTANDE	F12	CANABISBETINGEDE PSYKISKE LIDELSER OG ADFÆRDSFORSTYRRELSER	12	665	9	1.5456	6.55075e-05	0.00878602
H10	BETÆNDELSE I ØJETS BINDEHINDE	L30	DERMATIT, ANDRE FORMER	47	398	16	1.34638	6.64e-05	0.00889651
E11	SUKKERSYGE, IKKE INSULINKRÆVENDE	T73	SKADEVIRKNING AF ANDRE AFSAVN	94	113	12	1.62027	6.67477e-05	0.00893651
J42	KRONISK BRONKIT UDEN SPECIFIKATION	M11	GIGT FORÅRSAGET AF KRYSTALLER, ANDRE FORMER	129	109	14	1.50803	6.69e-05	0.00894801
A46	ROSEN	Z04	UNDERSØGELSE OG OBSERVATION AF ANDRE ÅRSAGER	49	469	18	1.25062	6.81e-05	0.00909684
R17	GULSOT UDEN SPECIFIKATION	R46	SYMPT OG ABNORME FUND VEDRØRENDE UDSEENDE OG OPFØRSEL	26	624	14	1.33854	6.83e-05	0.00911346
R10	SMERTER I MAVE OG UNDERLIV	R60	ØDEM IKKE KLASSIFICERET ANDETSTEDS	70	178	13	1.54816	6.89341e-05	0.00918046
R11	KVALME OG OPKASTNING	R39	SYMPT OG ABNORME FUND FRA URINVEJE, ANDRE	79	180	14	1.49487	7.01e-05	0.00932557
J45	ASTMA	M11	GIGT FORÅRSAGET AF KRYSTALLER, ANDRE FORMER	297	109	23	1.14669	7.09e-05	0.00942415
A46	ROSEN	R12	HALSBRAND	49	517	19	1.20091	7.13e-05	0.00946818
K56	TARMSLYNG U OPLYSNING OM BROK	R26	GANGBESVÆR OG MOBILITETSFORSTYRRELSER	28	288	10	1.67239	7.13068e-05	0.00946865
G24	DYSTONI	R26	GANGBESVÆR OG MOBILITETSFORSTYRRELSER	105	288	22	1.17427	7.17e-05	0.00949992
B17	LEVERBETÆNDELSE, ANDEN AKUT VIRAL	R11	KVALME OG OPKASTNING	77	79	9	1.8115	7.19711e-05	0.00953454
R12	HALSBRAND	R33	URINRETENTION	517	57	21	1.1437	7.24e-05	0.00958414
R12	HALSBRAND	T14	LÆSION U ANGIVELSE AF LEGEMSREGION	517	53	20	1.17066	7.26e-05	0.00960268
B22	AIDS MEDFØRENDE ANDRE SPECIFICEREDE SYGDOMME	B23	AIDS MEDFØRENDE ANDRE TILSTANDE	4	12	2	1.56407	7.28958e-05	0.00963452
R60	ØDEM IKKE KLASSIFICERET ANDETSTEDS	R73	FORHØJET BLODSUKKER	178	52	11	1.65389	7.36683e-05	0.00973095
M15	SLIDGIGT I FLERE LED	M17	SLIDGIGT I KNÆ	3	17	2	1.56277	7.51809e-05	0.0099192
A41	ANDEN BLODFORGIFTNING	B17	LEVERBETÆNDELSE, ANDEN AKUT VIRAL	32	77	6	2.00088	7.54128e-05	0.009944

## Sheet: FDR - flagged
Supplementary Table 2 - The net list of 93 comorbidity pairs flagged as interesting out of the 802 candidate pairs by a medical doctor
ICD1	ICD1 - term	ICD2	ICD2 - term	#pt. ICD1	#pt. ICD2	#Overlaps	ln2(ratio)	p-val
E66	FEDME, OVERVÆGT	L30	DERMATIT, ANDRE FORMER	388	398	101	1.08935	4.28e-16
G43	MIGRÆNE	M54	RYGSMERTER	210	654	89	1.07418	9.59e-15
L30	DERMATIT, ANDRE FORMER	R26	GANGBESVÆR OG MOBILITETSFORSTYRRELSER	398	288	75	1.08442	6.57e-12
J42	KRONISK BRONKIT UDEN SPECIFIKATION	L30	DERMATIT, ANDRE FORMER	129	398	41	1.33873	1.25e-09
F06	PSYKISKE LIDELSER HJERNEORGANISK BETINGET, ANDRE	I10	BLODTRYKSFORHØJELSE AF UKENDT ÅRSAG	222	282	46	1.2306	3.99e-09
E88	STOFSKIFTEFORSTYRRELSER, ANDRE	G47	SØVNFORSTYRRELSER	50	990	34	1.12518	2.84e-08
K25	MAVESÅR	R26	GANGBESVÆR OG MOBILITETSFORSTYRRELSER	283	288	52	1.04012	5.83e-08
G40	EPILEPSI	I46	HJERTESTOP	337	121	32	1.30086	1.99e-07
L30	DERMATIT, ANDRE FORMER	R13	SYNKEBESVÆR	398	113	33	1.21267	5.4e-07
G24	DYSTONI	L30	DERMATIT, ANDRE FORMER	105	398	31	1.22367	9.32e-07
I46	HJERTESTOP	L30	DERMATIT, ANDRE FORMER	121	398	34	1.16233	9.81e-07
J42	KRONISK BRONKIT UDEN SPECIFIKATION	K25	MAVESÅR	129	283	28	1.26148	2.42e-06
F07	PERSONLIGHEDS- OG ADFÆRDSFORSTYRRELSER HJERNEORG BETINGET	I10	BLODTRYKSFORHØJELSE AF UKENDT ÅRSAG	183	282	35	1.10938	2.7e-06
G47	SØVNFORSTYRRELSER	L70	AKNE	990	27	20	1.20255	2.83e-06
G43	MIGRÆNE	K25	MAVESÅR	210	283	38	1.03264	4.37e-06
K25	MAVESÅR	R13	SYNKEBESVÆR	283	113	25	1.2782	6.02e-06
L65	HÅRTAB U ARDANNELSE, ANDRE FORMER	M54	RYGSMERTER	38	654	20	1.29575	6.31e-06
E66	FEDME, OVERVÆGT	G21	SEKUNDÆR RYSTELAMMELSE	388	50	18	1.46203	6.61e-06
G44	HOVEDPINE SYNDROMER, ANDRE	J45	ASTMA	196	297	37	1.02345	6.72e-06
I84	HÆMORROIDER	R44	SYMPT OG ABNORME FUND VEDRØRENDE OPFATTELSESEVNE, ANDRE	39	901	24	1.09782	7.36e-06
J42	KRONISK BRONKIT UDEN SPECIFIKATION	R26	GANGBESVÆR OG MOBILITETSFORSTYRRELSER	129	288	27	1.18766	1.07e-05
E66	FEDME, OVERVÆGT	I46	HJERTESTOP	388	121	31	1.06738	1.42e-05
G47	SØVNFORSTYRRELSER	R09	SYMPTOMER OG FUND FRA KREDSLØBS- OG ÅNDEDRÆTSORGANER, ANDRE	990	33	22	1.07333	1.43e-05
J42	KRONISK BRONKIT UDEN SPECIFIKATION	M19	SLIDGIGT, ANDRE FORMER	129	165	19	1.4209	1.52e-05
G47	SØVNFORSTYRRELSER	K59	FORSTYRRELSER I TARMFUNKTIONEN, ANDRE	990	31	21	1.09091	1.55e-05
K59	FORSTYRRELSER I TARMFUNKTIONEN, ANDRE	M54	RYGSMERTER	31	654	17	1.3295	1.56e-05
G43	MIGRÆNE	I46	HJERTESTOP	210	121	21	1.33454	1.7e-05
M54	RYGSMERTER	R25	ABNORME UFRIVILLIGE BEVÆGELSER	654	37	19	1.25929	1.72e-05
E66	FEDME, OVERVÆGT	I61	HJERNEBLØDNING	388	128	32	1.03581	1.78e-05
H10	BETÆNDELSE I ØJETS BINDEHINDE	H53	SYNSFORSTYRRELSER	47	453	18	1.34654	2.19e-05
J44	KRONISK OBSTRUKTIV LUNGESYGDOM, ANDEN	M54	RYGSMERTER	35	654	18	1.25562	2.81e-05
E78	FORSTYRRELSER I LIPOPROTEINSTOFSKIFTET OG ANDRE LIPIDÆMIER	G43	MIGRÆNE	89	210	17	1.42989	3.14e-05
L30	DERMATIT, ANDRE FORMER	R32	URININKONTINENS UDEN SPECIFIKATION	398	79	23	1.18486	3.2e-05
L70	AKNE	M54	RYGSMERTER	27	654	15	1.32935	4.08e-05
G24	DYSTONI	H53	SYNSFORSTYRRELSER	105	453	30	1.00397	4.22e-05
L30	DERMATIT, ANDRE FORMER	M40	KRUM RYG	398	60	19	1.27607	4.38e-05
G43	MIGRÆNE	J42	KRONISK BRONKIT UDEN SPECIFIKATION	210	129	21	1.25247	4.64e-05
G47	SØVNFORSTYRRELSER	N90	ANDRE IKKE INFLAMMATORISKE SYGDOMME I KVINDENS YDRE KØNSDELE	990	11	10	1.35173	4.72e-05
E66	FEDME, OVERVÆGT	G24	DYSTONI	388	105	27	1.06503	4.83e-05
L30	DERMATIT, ANDRE FORMER	R25	ABNORME UFRIVILLIGE BEVÆGELSER	398	37	14	1.45377	5.04e-05
E78	FORSTYRRELSER I LIPOPROTEINSTOFSKIFTET OG ANDRE LIPIDÆMIER	G44	HOVEDPINE SYNDROMER, ANDRE	89	196	16	1.43162	5.03e-05
F22	PARANOIDE PSYKOSER	K29	MAVEKATAR	561	38	17	1.26696	5.75e-05
I61	HJERNEBLØDNING	K25	MAVESÅR	128	283	25	1.11424	5.87e-05
G40	EPILEPSI	M40	KRUM RYG	337	60	17	1.33281	6.3e-05
H10	BETÆNDELSE I ØJETS BINDEHINDE	L30	DERMATIT, ANDRE FORMER	47	398	16	1.34638	6.64e-05
B17	LEVERBETÆNDELSE, ANDEN AKUT VIRAL	R44	SYMPT OG ABNORME FUND VEDRØRENDE OPFATTELSESEVNE, ANDRE	77	901	52	1.26278	1.27e-13
B24	HIV SYGDOM OG AIDS UDEN SPECIFIKATION	R44	SYMPT OG ABNORME FUND VEDRØRENDE OPFATTELSESEVNE, ANDRE	120	901	67	1.00582	2.13e-11
B24	HIV SYGDOM OG AIDS UDEN SPECIFIKATION	F22	PARANOIDE PSYKOSER	120	561	47	1.16125	3.53e-09
B15	AKUT LEVERBETÆNDELSE A	R44	SYMPT OG ABNORME FUND VEDRØRENDE OPFATTELSESEVNE, ANDRE	45	901	31	1.26408	6.34e-09
B17	LEVERBETÆNDELSE, ANDEN AKUT VIRAL	F22	PARANOIDE PSYKOSER	77	561	34	1.30862	1.65e-08
B17	LEVERBETÆNDELSE, ANDEN AKUT VIRAL	M54	RYGSMERTER	77	654	37	1.22056	1.71e-08
B18	KRONISK VIRAL LEVERBETÆNDELSE	R44	SYMPT OG ABNORME FUND VEDRØRENDE OPFATTELSESEVNE, ANDRE	58	901	35	1.09235	1.14e-07
B15	AKUT LEVERBETÆNDELSE A	F22	PARANOIDE PSYKOSER	45	561	23	1.46839	1.38e-07
B18	KRONISK VIRAL LEVERBETÆNDELSE	F22	PARANOIDE PSYKOSER	58	561	25	1.25551	2.39e-06
B17	LEVERBETÆNDELSE, ANDEN AKUT VIRAL	R26	GANGBESVÆR OG MOBILITETSFORSTYRRELSER	77	288	20	1.4399	5.35e-06
B18	KRONISK VIRAL LEVERBETÆNDELSE	M54	RYGSMERTER	58	654	26	1.10763	1.21e-05
B90	TUBERKULOSE, FØLGER EFTER	R26	GANGBESVÆR OG MOBILITETSFORSTYRRELSER	62	288	17	1.4857	1.27e-05
A41	ANDEN BLODFORGIFTNING	F22	PARANOIDE PSYKOSER	32	561	16	1.3967	1.7e-05
B17	LEVERBETÆNDELSE, ANDEN AKUT VIRAL	R06	ABNORM VEJRTRÆKNING	77	368	22	1.25861	1.89e-05
B90	TUBERKULOSE, FØLGER EFTER	L30	DERMATIT, ANDRE FORMER	62	398	20	1.3048	2.03e-05
A46	ROSEN	R26	GANGBESVÆR OG MOBILITETSFORSTYRRELSER	49	288	14	1.5038	4.58e-05
B24	HIV SYGDOM OG AIDS UDEN SPECIFIKATION	K25	MAVESÅR	120	283	24	1.14278	5.56e-05
B15	AKUT LEVERBETÆNDELSE A	R06	ABNORM VEJRTRÆKNING	45	368	15	1.40702	5.92e-05
E16	FORSTYRRELSER I BUGSPYTKIRTLENS INDRE SEKRETION, ANDRE	F06	PSYKISKE LIDELSER HJERNEORGANISK BETINGET, ANDRE	32	222	11	1.92537	3.76626e-06
F50	SPISEFORSTYRRELSER	O00	SVANGERSKAB UDEN FOR LIVMODER (GRAVIDITAS EXTRAUTERINA)	183	5	4	1.96791	4.43712e-05
G43	MIGRÆNE	L65	HÅRTAB U ARDANNELSE, ANDRE FORMER	210	38	12	1.92411	2.0677e-06
G44	HOVEDPINE SYNDROMER, ANDRE	M40	KRUM RYG	196	60	16	1.89386	2.00221e-07
I46	HJERTESTOP	L89	LIGGESÅR	121	36	9	2.10531	3.72301e-06
L65	HÅRTAB U ARDANNELSE, ANDRE FORMER	M40	KRUM RYG	38	60	6	2.04777	5.0066e-05
A41	ANDEN BLODFORGIFTNING	H40	GRØN STÆR	32	16	4	2.11326	1.23729e-05
A41	ANDEN BLODFORGIFTNING	R26	GANGBESVÆR OG MOBILITETSFORSTYRRELSER	32	288	14	1.98043	1.26491e-07
A69	SPIROKÆTER, ANDRE INFEKTIONER FORÅRSAGET AF	E61	MANGEL PÅ ANDRE SPORELEMENTER	5	41	3	1.9128	1.76667e-05
B18	KRONISK VIRAL LEVERBETÆNDELSE	M41	SKÆV RYG	58	37	6	2.0829	3.51415e-05
I39	BETÆNDELSE M.M. AF HJERTEKLAP VED SYGDOM KLASS ANDETSTEDS	K77	LEVERLIDELSE VED SYGDOM KLASSIFICERET ANDETSTEDS	11	293	7	2.01477	1.00028e-05
E10	SUKKERSYGE, INSULINKRÆVENDE	F07	PERSONLIGHEDS- OG ADFÆRDSFORSTYRRELSER HJERNEORG BETINGET	52	183	12	1.73978	1.77811e-05
F70	MENTAL RETARDERING I LETTERE GRAD	J45	ASTMA	27	297	10	1.67812	6.48254e-05
G43	MIGRÆNE	M40	KRUM RYG	210	60	16	1.8155	5.23171e-07
G44	HOVEDPINE SYNDROMER, ANDRE	K29	MAVEKATAR	196	38	10	1.75287	4.87604e-05
G62	POLYNEUROPATIER, ANDRE	H18	SYGDOMME I ØJETS HORNHINDE, ANDRE	98	3	3	1.87652	2.56494e-05
K56	TARMSLYNG U OPLYSNING OM BROK	R26	GANGBESVÆR OG MOBILITETSFORSTYRRELSER	28	288	10	1.67239	7.13068e-05
L21	SEBORROISK DERMATIT	R06	ABNORM VEJRTRÆKNING	18	368	10	1.86805	5.22142e-06
L65	HÅRTAB U ARDANNELSE, ANDRE FORMER	M40	KRUM RYG	38	60	6	2.04777	5.0066e-05
B17	LEVERBETÆNDELSE, ANDEN AKUT VIRAL	I46	HJERTESTOP	77	121	12	1.76237	1.71444e-05
E78	FORSTYRRELSER I LIPOPROTEINSTOFSKIFTET OG ANDRE LIPIDÆMIER	I10	BLODTRYKSFORHØJELSE AF UKENDT ÅRSAG	89	282	24	1.53473	1.83779e-07
H40	GRØN STÆR	M54	RYGSMERTER	16	654	11	1.52127	2.91063e-05
K25	MAVESÅR	R33	URINRETENTION	283	57	16	1.526	1.3293e-05
K59	FORSTYRRELSER I TARMFUNKTIONEN, ANDRE	L30	DERMATIT, ANDRE FORMER	31	398	14	1.65892	4.36092e-06
A36	DIFTERI	J20	AKUT BRONKIT	5	5	2	1.57404	1.84492e-05
A46	ROSEN	J45	ASTMA	49	297	15	1.5608	1.40581e-05
A49	BAKTERIEL INFEKTION U ANGIVELSE AF LOKALISATION	K77	LEVERLIDELSE VED SYGDOM KLASSIFICERET ANDETSTEDS	40	293	13	1.61759	2.25152e-05
A49	BAKTERIEL INFEKTION U ANGIVELSE AF LOKALISATION	R26	GANGBESVÆR OG MOBILITETSFORSTYRRELSER	40	288	13	1.63694	1.86672e-05
B17	LEVERBETÆNDELSE, ANDEN AKUT VIRAL	J45	ASTMA	77	297	22	1.53241	5.0583e-07
G24	DYSTONI	N30	BLÆREBETÆNDELSE	105	136	15	1.58305	1.86633e-05

## Sheet: Clustering
Supplementary Table 3 - The table shows how the members of the 26 clusters in figure 3 are associated with the ICD10 code that is most distiguishing for that cluster. Mined contains those patients where the association comes only from mining, and assigned contains those patients where association comes from assignment only or from both assignment and mining. Cluster 54 contains 13 patients that a…
Cluster no.	Most distinguishing code	pt.'s in cluster	mined	assigned
27	K77: LIVER DISOR.	53	53	0
66	F14: PSYK. DISOR. DUE TO COCAINE	47	1	46
71	F15: PSYK. DISOR. DUE TO OTHER STIMULANTS	33	0	33
38	F11: PSYK. DISOR. DUE TO OPIOIDS	28	0	28
45	F19: PSYK. DISOR. DUE TO MULTIPLE DRUG USE	39	0	39
8	Z04: EXAMINATION AND OBSERVATION	138	4	134
1	F20: SCHIZOPHRENIA	197	5	192
10	F22: PERSISTENT DELUSIONAL DISOR.	45	29	16
6	J45: ASTHMA	40	33	7
2	F21: SCHIZOTYPAL DISOR.	120	13	107
101	F50: EATING DISORDERS	54	25	29
15	F25: SCHIZOAFFECTIVE DISOR.	75	11	64
25	G40: EPILEPSY	65	31	34
22	F43: STRESS REACTION & ADJUSTMENT DISOR.	38	6	32
77	G43: MIGRAINE	47	44	3
53	F31: BIPOLAR AFFECTIVE DISOR.	74	5	69
14	L30: OTHER DERMATITIS	27	26	1
4	L40: PSORIASIS	31	19	12
48	F60: SPECIFIC PERSONALITY DISOR.	74	0	74
65	F33: RECURRENT DEPRESSIVE DISOR.	57	3	54
103	F40: PHOBIC ANXIETY DISORDERS	64	15	49
54	F10: PSYK. DISOR. DUE TO ALCOHOL	43	0	30
11	F07: PSYK. DISOR. DUE TO BRAIN DIS/DAMAGE/DYSFUNCTION	24	0	24
78	F06: OTHER PSYK. DISOR. DUE TO TO BRAIN DIS/DAMAGE/DYSFUNCTION	31	1	30
72	I10: HYPERTENSION	27	11	16
26	E10: INSULIN-DEPENDENT DIABETES MELLITUS	26	7	19
		1497	342	1142
